# Supplementary material for: Regiodivergent Nucleophilic Fluorination under Hydrogen Bonding Catalysis: A Computational and Experimental Study
Source: J Am Chem Soc. 2023 Apr 20;145(17):9708–17. doi: 10.1021/jacs.3c01303 (PMC10161234; doi:10.1021/jacs.3c01303)
Supplement: Supplementary file 2 — ja3c01303_si_002.zip [file ja3c01303_si_002.zip]

Archive with 71 entries (52 files):
- ComputationalData_xyz_coordinates/
- ComputationalData_xyz_coordinates/xyz_coordinates/
- ComputationalData_xyz_coordinates/xyz_coordinates/aziridinium_ion/
- ComputationalData_xyz_coordinates/xyz_coordinates/aziridinium_ion/cyclopentyl_substituted_aziridinium.xyz
- ComputationalData_xyz_coordinates/xyz_coordinates/aziridinium_ion/phenyl_substituted_aziridinium.xyz
- ComputationalData_xyz_coordinates/xyz_coordinates/charges_selectivity/
- ComputationalData_xyz_coordinates/xyz_coordinates/charges_selectivity/charges_groundstate/
- ComputationalData_xyz_coordinates/xyz_coordinates/charges_selectivity/charges_groundstate/Bisphendiol_F.xyz
- ComputationalData_xyz_coordinates/xyz_coordinates/charges_selectivity/charges_groundstate/Oxalic_F.xyz
- ComputationalData_xyz_coordinates/xyz_coordinates/charges_selectivity/charges_groundstate/paraMe_F.xyz
- ComputationalData_xyz_coordinates/xyz_coordinates/charges_selectivity/charges_groundstate/Schreiner_F.xyz
- ComputationalData_xyz_coordinates/xyz_coordinates/charges_selectivity/TSs/
- ComputationalData_xyz_coordinates/xyz_coordinates/charges_selectivity/TSs/bisphendiol/
- ComputationalData_xyz_coordinates/xyz_coordinates/charges_selectivity/TSs/bisphendiol/TS-alphacarbonyl-BISPHENDIOL-esterconf2.xyz
- ComputationalData_xyz_coordinates/xyz_coordinates/charges_selectivity/TSs/bisphendiol/TS-BISPHENOL-betacarbonyl.xyz
- ComputationalData_xyz_coordinates/xyz_coordinates/charges_selectivity/TSs/further_confs/
- ComputationalData_xyz_coordinates/xyz_coordinates/charges_selectivity/TSs/further_confs/TS-alphacarbonyl-oxalic.xyz
- ComputationalData_xyz_coordinates/xyz_coordinates/charges_selectivity/TSs/further_confs/TS-alphacarbonyl-paraMe.xyz
- ComputationalData_xyz_coordinates/xyz_coordinates/charges_selectivity/TSs/further_confs/TS-betacarbonyl-BISPHENDIOL-newconf.xyz
- ComputationalData_xyz_coordinates/xyz_coordinates/charges_selectivity/TSs/further_confs/TS-betacarbonyl-newconf-oxalic.xyz
- ComputationalData_xyz_coordinates/xyz_coordinates/charges_selectivity/TSs/further_confs/TS-betacarbonyl-paraMeUrea-newconf.xyz
- ComputationalData_xyz_coordinates/xyz_coordinates/charges_selectivity/TSs/further_confs/TS-BISPHENOL-alphacarbonyl.xyz
- ComputationalData_xyz_coordinates/xyz_coordinates/charges_selectivity/TSs/oxalic/
- ComputationalData_xyz_coordinates/xyz_coordinates/charges_selectivity/TSs/oxalic/sp-TS-betacarbonyl-oxalic.xyz
- ComputationalData_xyz_coordinates/xyz_coordinates/charges_selectivity/TSs/oxalic/TS-alphacarbonyl-oxalic-esterconf2.xyz
- ComputationalData_xyz_coordinates/xyz_coordinates/charges_selectivity/TSs/paraMe/
- ComputationalData_xyz_coordinates/xyz_coordinates/charges_selectivity/TSs/paraMe/sp-TS-alphacarbonyl-paraMeUrea-esterconf2.xyz
- ComputationalData_xyz_coordinates/xyz_coordinates/charges_selectivity/TSs/paraMe/TS-betacarbonyl-paraMeUrea.xyz
- ComputationalData_xyz_coordinates/xyz_coordinates/method_validation/
- ComputationalData_xyz_coordinates/xyz_coordinates/method_validation/SU_F-TS-alpha.xyz
- ComputationalData_xyz_coordinates/xyz_coordinates/method_validation/SU_F-TS-beta.xyz
- ComputationalData_xyz_coordinates/xyz_coordinates/PES/
- ComputationalData_xyz_coordinates/xyz_coordinates/PES/ion_pair/
- ComputationalData_xyz_coordinates/xyz_coordinates/PES/ion_pair/crest_conformers.xyz
- ComputationalData_xyz_coordinates/xyz_coordinates/PES/ion_pair/IP-conf-1.xyz
- ComputationalData_xyz_coordinates/xyz_coordinates/PES/ion_pair/IP-conf-10.xyz
- ComputationalData_xyz_coordinates/xyz_coordinates/PES/ion_pair/IP-conf-11.xyz
- ComputationalData_xyz_coordinates/xyz_coordinates/PES/ion_pair/IP-conf-12.xyz
- ComputationalData_xyz_coordinates/xyz_coordinates/PES/ion_pair/IP-conf-2.xyz
- ComputationalData_xyz_coordinates/xyz_coordinates/PES/ion_pair/IP-conf-3.xyz
- ComputationalData_xyz_coordinates/xyz_coordinates/PES/ion_pair/IP-conf-4.xyz
- ComputationalData_xyz_coordinates/xyz_coordinates/PES/ion_pair/IP-conf-5.xyz
- ComputationalData_xyz_coordinates/xyz_coordinates/PES/ion_pair/IP-conf-6.xyz
- ComputationalData_xyz_coordinates/xyz_coordinates/PES/ion_pair/IP-conf-7.xyz
- ComputationalData_xyz_coordinates/xyz_coordinates/PES/ion_pair/IP-conf-8.xyz
- ComputationalData_xyz_coordinates/xyz_coordinates/PES/ion_pair/IP-conf-9.xyz
- ComputationalData_xyz_coordinates/xyz_coordinates/PES/products/
- ComputationalData_xyz_coordinates/xyz_coordinates/PES/products/final_products/
- ComputationalData_xyz_coordinates/xyz_coordinates/PES/products/final_products/alpha-conf1.xyz
- ComputationalData_xyz_coordinates/xyz_coordinates/PES/products/final_products/alpha-conf2.xyz
- ComputationalData_xyz_coordinates/xyz_coordinates/PES/products/final_products/beta-conf1.xyz
- ComputationalData_xyz_coordinates/xyz_coordinates/PES/products/final_products/beta-conf2.xyz
- ComputationalData_xyz_coordinates/xyz_coordinates/PES/products/SU-complexes/
- ComputationalData_xyz_coordinates/xyz_coordinates/PES/products/SU-complexes/alpha-conf1.xyz
- ComputationalData_xyz_coordinates/xyz_coordinates/PES/products/SU-complexes/alpha-conf2.xyz
- ComputationalData_xyz_coordinates/xyz_coordinates/PES/products/SU-complexes/beta-conf1.xyz
- ComputationalData_xyz_coordinates/xyz_coordinates/PES/products/SU-complexes/beta-conf2.xyz
- ComputationalData_xyz_coordinates/xyz_coordinates/PES/products/SU-complexes/beta-conf3.xyz
- ComputationalData_xyz_coordinates/xyz_coordinates/PES/TSs/
- ComputationalData_xyz_coordinates/xyz_coordinates/PES/TSs/SU_mediated/
- ComputationalData_xyz_coordinates/xyz_coordinates/PES/TSs/SU_mediated/SU-TS-alpha-1.xyz
- ComputationalData_xyz_coordinates/xyz_coordinates/PES/TSs/SU_mediated/SU-TS-alpha-2.xyz
- ComputationalData_xyz_coordinates/xyz_coordinates/PES/TSs/SU_mediated/SU-TS-beta-1.xyz
- ComputationalData_xyz_coordinates/xyz_coordinates/PES/TSs/SU_mediated/SU-TS-beta-2.xyz
- ComputationalData_xyz_coordinates/xyz_coordinates/PES/TSs/SU_mediated/SU-TS-beta-3.xyz
- ComputationalData_xyz_coordinates/xyz_coordinates/PES/TSs/uncatalysed/
- ComputationalData_xyz_coordinates/xyz_coordinates/PES/TSs/uncatalysed/TS-alpha-1.xyz
- ComputationalData_xyz_coordinates/xyz_coordinates/PES/TSs/uncatalysed/TS-alpha-2.xyz
- ComputationalData_xyz_coordinates/xyz_coordinates/PES/TSs/uncatalysed/TS-beta-1.xyz
- ComputationalData_xyz_coordinates/xyz_coordinates/PES/TSs/uncatalysed/TS-beta-2.xyz
- ComputationalData_xyz_coordinates/xyz_coordinates/PES/TSs/uncatalysed/TS-beta-3.xyz
