# Supplementary material for: Regiodivergent Nucleophilic Fluorination under Hydrogen Bonding Catalysis: A Computational and Experimental Study
Source: J Am Chem Soc. 2023 Apr 20;145(17):9708–17. doi: 10.1021/jacs.3c01303 (PMC10161234; doi:10.1021/jacs.3c01303)
Supplement: Supplementary file 2 — ja3c01303_si_002.zip [file ja3c01303_si_002.zip › ComputationalData_xyz_coordinates/xyz_coordinates/aziridinium_ion/cyclopentyl_substituted_aziridinium.xyz]

34
C11NH20O2
C       -0.934034000      0.352034000     -0.804441000
C        0.294374000      0.083955000     -0.021788000
C        0.094640000      2.630370000     -0.384364000
C       -1.182130000      1.568008000      1.432597000
H        0.602852000      2.441165000     -1.332654000
H        0.794374000      3.051081000      0.345870000
H       -0.501956000      2.048412000      2.143478000
H       -1.509087000      0.601643000      1.826840000
N       -0.442358000      1.366728000      0.166458000
H       -2.044611000      2.213363000      1.231625000
H       -0.747699000      3.312060000     -0.543773000
H        0.155253000     -0.557983000      0.851465000
H       -0.832335000      0.682656000     -1.838698000
C       -2.276477000     -0.284504000     -0.522286000
O       -3.279788000      0.080871000     -1.073897000
O       -2.200647000     -1.253226000      0.373987000
C       -3.445439000     -1.887951000      0.715707000
H       -3.197288000     -2.649173000      1.458969000
H       -4.136289000     -1.145498000      1.131578000
H       -3.884473000     -2.343143000     -0.179055000
C        1.678392000      0.065414000     -0.615299000
C        2.731513000      0.647963000      0.367350000
C        2.105879000     -1.409206000     -0.859631000
H        1.675598000      0.610188000     -1.567726000
C        3.848254000     -0.402178000      0.430790000
H        2.283908000      0.765446000      1.367853000
H        3.086677000      1.638227000      0.053050000
C        3.094370000     -1.721528000      0.267578000
H        1.248289000     -2.096516000     -0.897967000
H        2.617361000     -1.473880000     -1.829670000
H        4.541084000     -0.266664000     -0.414346000
H        4.434533000     -0.339156000      1.357047000
H        3.744880000     -2.575124000      0.034986000
H        2.552865000     -1.959617000      1.197930000
