# Supplementary material for: Regiodivergent Nucleophilic Fluorination under Hydrogen Bonding Catalysis: A Computational and Experimental Study
Source: J Am Chem Soc. 2023 Apr 20;145(17):9708–17. doi: 10.1021/jacs.3c01303 (PMC10161234; doi:10.1021/jacs.3c01303)
Supplement: Supplementary file 2 — ja3c01303_si_002.zip [file ja3c01303_si_002.zip › ComputationalData_xyz_coordinates/xyz_coordinates/aziridinium_ion/phenyl_substituted_aziridinium.xyz]

31
C12NH16O2
C        0.950096000     -0.106879000      0.671313000
C       -0.028808000      0.025701000     -0.432538000
C       -0.280809000      2.053675000      1.125355000
C        1.515787000      2.058940000     -0.567707000
H       -0.950648000      1.398389000      1.688675000
H       -0.865252000      2.754838000      0.519541000
H        0.946212000      2.823547000     -1.105866000
H        2.046763000      1.420183000     -1.279237000
N        0.555181000      1.246680000      0.210841000
H        2.219550000      2.524215000      0.131785000
H        0.388315000      2.592513000      1.804162000
H        0.383072000     -0.098809000     -1.435705000
H        0.591328000     -0.322744000      1.677996000
C       -1.485222000     -0.244357000     -0.273290000
C       -1.960093000     -1.138781000      0.689301000
C       -2.382877000      0.413302000     -1.123231000
C       -3.330998000     -1.367652000      0.807422000
H       -1.264338000     -1.669402000      1.341355000
C       -3.751006000      0.189487000     -0.995131000
H       -2.007121000      1.102159000     -1.882960000
C       -4.225023000     -0.701145000     -0.029511000
H       -3.699248000     -2.070037000      1.555690000
H       -4.449576000      0.706786000     -1.653472000
H       -5.296771000     -0.879284000      0.066935000
C        2.392395000     -0.517833000      0.466350000
O        3.194814000     -0.466634000      1.358936000
O        2.636657000     -0.915874000     -0.769304000
C        3.996639000     -1.295270000     -1.047232000
H        4.013535000     -1.592223000     -2.098360000
H        4.660699000     -0.441413000     -0.870613000
H        4.284950000     -2.130544000     -0.399474000
