# Supplementary material for: Regiodivergent Nucleophilic Fluorination under Hydrogen Bonding Catalysis: A Computational and Experimental Study
Source: J Am Chem Soc. 2023 Apr 20;145(17):9708–17. doi: 10.1021/jacs.3c01303 (PMC10161234; doi:10.1021/jacs.3c01303)
Supplement: Supplementary file 2 — ja3c01303_si_002.zip [file ja3c01303_si_002.zip › ComputationalData_xyz_coordinates/xyz_coordinates/charges_selectivity/charges_groundstate/Bisphendiol_F.xyz]

23
C12H8O2F
C       -3.105071000     -1.506564000      0.000523000
C       -1.883099000     -2.230848000     -0.000895000
C       -0.751909000     -1.456140000     -0.000907000
C       -0.757777000     -0.034385000      0.000106000
C       -1.946811000      0.676598000      0.000733000
C       -3.131561000     -0.124043000      0.001193000
H       -4.051336000     -2.050881000      0.000825000
H       -1.866333000     -3.320486000     -0.001592000
H       -4.085863000      0.406094000      0.001965000
C        0.753350000     -1.455472000     -0.000679000
C        1.885152000     -2.229278000     -0.001102000
C        3.106627000     -1.504215000     -0.000634000
C        3.131985000     -0.121645000      0.000751000
C        1.946544000      0.677553000      0.001531000
C        0.757889000     -0.033698000      0.000330000
H        1.869018000     -3.318925000     -0.001858000
H        4.053326000     -2.047752000     -0.001140000
H        4.085778000      0.409376000      0.001371000
O       -2.093514000      2.004912000      0.001502000
H       -1.182947000      2.501178000     -0.001001000
O        2.092705000      2.006536000      0.003140000
H        1.184005000      2.500026000      0.002518000
F       -0.003456000      3.209178000     -0.004881000
