# Supplementary material for: Regiodivergent Nucleophilic Fluorination under Hydrogen Bonding Catalysis: A Computational and Experimental Study
Source: J Am Chem Soc. 2023 Apr 20;145(17):9708–17. doi: 10.1021/jacs.3c01303 (PMC10161234; doi:10.1021/jacs.3c01303)
Supplement: Supplementary file 2 — ja3c01303_si_002.zip [file ja3c01303_si_002.zip › ComputationalData_xyz_coordinates/xyz_coordinates/charges_selectivity/charges_groundstate/Oxalic_F.xyz]

9
C2H2O4F
C        0.598470000      0.785412000      0.000005000
C        0.588780000     -0.790427000     -0.000131000
O        1.668152000      1.346651000      0.000745000
O        1.654076000     -1.361330000     -0.000642000
O       -0.554018000     -1.417383000      0.000600000
O       -0.538165000      1.427688000     -0.000682000
F       -2.455778000      0.004867000      0.000047000
H       -1.420650000      0.850491000     -0.000560000
H       -1.441212000     -0.829212000      0.000719000
