# Supplementary material for: Regiodivergent Nucleophilic Fluorination under Hydrogen Bonding Catalysis: A Computational and Experimental Study
Source: J Am Chem Soc. 2023 Apr 20;145(17):9708–17. doi: 10.1021/jacs.3c01303 (PMC10161234; doi:10.1021/jacs.3c01303)
Supplement: Supplementary file 2 — ja3c01303_si_002.zip [file ja3c01303_si_002.zip › ComputationalData_xyz_coordinates/xyz_coordinates/charges_selectivity/charges_groundstate/paraMe_F.xyz]

35
C15N2H16OF
C        0.000004000     -0.197053000      0.000405000
F       -0.000123000      2.972172000      0.001688000
H       -0.932040000      1.603366000      0.001257000
H        0.932047000      1.603346000      0.001333000
N       -1.127870000      0.584193000      0.000984000
N        1.127885000      0.584195000      0.001051000
O        0.000008000     -1.427637000     -0.000636000
C       -2.458803000      0.172135000      0.000446000
C       -3.433949000      1.187528000     -0.001114000
C       -2.888790000     -1.162502000      0.001601000
C       -4.786416000      0.877399000     -0.001595000
H       -3.108686000      2.230081000     -0.001929000
C       -4.255511000     -1.451742000      0.001060000
H       -2.156191000     -1.963924000      0.002967000
C       -5.230951000     -0.453167000     -0.000597000
C        2.458824000      0.172155000      0.000475000
C        3.433964000      1.187545000     -0.000575000
C        2.888811000     -1.162488000      0.001110000
C        4.786436000      0.877414000     -0.001064000
H        3.108713000      2.230102000     -0.000957000
C        4.255527000     -1.451726000      0.000569000
C        5.230970000     -0.453147000     -0.000576000
H        2.156204000     -1.963902000      0.002084000
H        4.566746000     -2.499382000      0.001114000
H       -4.566722000     -2.499400000      0.002000000
H       -5.517971000      1.689413000     -0.002801000
H        5.517985000      1.689434000     -0.001840000
C        6.702686000     -0.777318000     -0.001550000
H        6.868843000     -1.862642000      0.002595000
H        7.201957000     -0.360471000     -0.889143000
H        7.204759000     -0.353120000      0.880930000
C       -6.702668000     -0.777332000     -0.001418000
H       -6.868831000     -1.862660000      0.001675000
H       -7.204437000     -0.354071000      0.881692000
H       -7.202236000     -0.359543000     -0.888393000
