# Supplementary material for: Regiodivergent Nucleophilic Fluorination under Hydrogen Bonding Catalysis: A Computational and Experimental Study
Source: J Am Chem Soc. 2023 Apr 20;145(17):9708–17. doi: 10.1021/jacs.3c01303 (PMC10161234; doi:10.1021/jacs.3c01303)
Supplement: Supplementary file 2 — ja3c01303_si_002.zip [file ja3c01303_si_002.zip › ComputationalData_xyz_coordinates/xyz_coordinates/charges_selectivity/charges_groundstate/Schreiner_F.xyz]

41
C17N2H8OF13
C       -0.009984000     -0.033968000     -0.000014000
F        0.040979000     -3.150448000     -0.000041000
H        0.901872000     -1.855138000     -0.000031000
H       -0.937149000     -1.841864000     -0.000024000
N        1.113173000     -0.823199000     -0.000021000
N       -1.139846000     -0.820375000     -0.000014000
O       -0.011744000      1.191950000      0.000004000
C        2.429302000     -0.405293000     -0.000017000
C        3.411980000     -1.418159000     -0.000029000
C        2.846701000      0.933119000     -0.000001000
C        4.757234000     -1.091016000     -0.000025000
H        3.096735000     -2.462233000     -0.000041000
C        4.212382000      1.228816000      0.000003000
H        2.108955000      1.731310000      0.000010000
C        5.186381000      0.240581000     -0.000009000
H        6.246954000      0.490158000     -0.000006000
C       -2.456435000     -0.402052000     -0.000001000
C       -3.443461000     -1.404638000      0.000003000
C       -2.868660000      0.941009000      0.000005000
C       -4.791230000     -1.070092000      0.000012000
H       -3.137376000     -2.453063000     -0.000003000
C       -4.229668000      1.243175000      0.000014000
C       -5.213106000      0.259075000      0.000019000
H       -6.270460000      0.515345000      0.000025000
C        5.807187000     -2.169743000     -0.000042000
C        4.603365000      2.683160000      0.000009000
F        6.608844000     -2.080180000      1.075368000
F        5.284708000     -3.400278000     -0.000035000
F        6.608811000     -2.080178000     -1.075476000
F        4.121206000      3.328560000      1.075467000
F        5.930492000      2.858094000      0.000092000
F        4.121346000      3.328530000     -1.075530000
H       -2.126012000      1.734726000      0.000000000
C       -4.612630000      2.699816000      0.000038000
C       -5.795147000     -2.192394000      0.000016000
F       -4.127348000      3.342804000      1.075559000
F       -4.127135000      3.342899000     -1.075327000
F       -5.938802000      2.881824000     -0.000083000
F       -7.057555000     -1.748855000      0.000019000
F       -5.655450000     -2.985731000     -1.075366000
F       -5.655443000     -2.985729000      1.075398000
