# Supplementary material for: Regiodivergent Nucleophilic Fluorination under Hydrogen Bonding Catalysis: A Computational and Experimental Study
Source: J Am Chem Soc. 2023 Apr 20;145(17):9708–17. doi: 10.1021/jacs.3c01303 (PMC10161234; doi:10.1021/jacs.3c01303)
Supplement: Supplementary file 2 — ja3c01303_si_002.zip [file ja3c01303_si_002.zip › ComputationalData_xyz_coordinates/xyz_coordinates/charges_selectivity/TSs/bisphendiol/TS-alphacarbonyl-BISPHENDIOL-esterconf2.xyz]

54
C24NH24O4F
C        4.091118000      2.667758000      1.149146000
C        4.551607000      1.445433000      0.592445000
C        3.628579000      0.761646000     -0.155481000
C        2.295861000      1.205393000     -0.373905000
C        1.842556000      2.380101000      0.190095000
C        2.795750000      3.112684000      0.954657000
H        4.770790000      3.273298000      1.751013000
H        5.568453000      1.091820000      0.760807000
H        2.462079000      4.050766000      1.401513000
C        3.349878000     -0.485749000     -0.945189000
C        3.860508000     -1.670507000     -1.408903000
C        2.952452000     -2.467587000     -2.153192000
C        1.648054000     -2.066290000     -2.378812000
C        1.131356000     -0.835032000     -1.883346000
C        2.014320000     -0.053288000     -1.167696000
H        4.885517000     -1.993709000     -1.229238000
H        3.286227000     -3.424263000     -2.558754000
H        0.966652000     -2.699647000     -2.949547000
O        0.598713000      2.900770000      0.107031000
H       -0.046431000      2.275067000     -0.293367000
O       -0.162264000     -0.561546000     -2.158999000
H       -0.482887000      0.235208000     -1.680149000
C       -2.444041000      0.451540000      0.242996000
C       -1.919141000     -0.908419000      0.401704000
C       -2.924042000     -0.864714000      2.702946000
C       -4.138157000     -1.952836000      0.877754000
H       -2.255954000     -0.028816000      2.938736000
H       -2.481742000     -1.788573000      3.108886000
H       -3.802991000     -2.970580000      1.135599000
H       -4.319182000     -1.895328000     -0.200895000
N       -3.123215000     -0.978053000      1.264114000
F       -1.271887000      1.357514000     -0.806893000
H       -5.069703000     -1.731534000      1.412335000
H       -3.895604000     -0.684331000      3.177323000
H       -2.084671000     -1.512908000     -0.495280000
H       -2.337967000      1.163670000      1.057315000
C       -0.565472000     -1.166186000      0.994127000
C        0.154198000     -0.177856000      1.671093000
C        0.000045000     -2.436413000      0.831152000
C        1.420985000     -0.456946000      2.184638000
H       -0.253469000      0.829894000      1.779959000
C        1.267397000     -2.713675000      1.337416000
H       -0.549435000     -3.203895000      0.281183000
C        1.980396000     -1.721980000      2.014406000
H        1.983910000      0.330451000      2.689538000
H        1.707120000     -3.701149000      1.190089000
H        2.979941000     -1.932660000      2.398240000
C       -3.556477000      0.683907000     -0.743428000
O       -3.831547000     -0.078600000     -1.635150000
O       -4.174026000      1.828251000     -0.500769000
C       -5.224772000      2.174306000     -1.412867000
H       -5.611115000      3.138614000     -1.073243000
H       -4.824052000      2.254058000     -2.430106000
H       -6.010740000      1.410562000     -1.386164000
