# Supplementary material for: Regiodivergent Nucleophilic Fluorination under Hydrogen Bonding Catalysis: A Computational and Experimental Study
Source: J Am Chem Soc. 2023 Apr 20;145(17):9708–17. doi: 10.1021/jacs.3c01303 (PMC10161234; doi:10.1021/jacs.3c01303)
Supplement: Supplementary file 2 — ja3c01303_si_002.zip [file ja3c01303_si_002.zip › ComputationalData_xyz_coordinates/xyz_coordinates/charges_selectivity/TSs/bisphendiol/TS-BISPHENOL-betacarbonyl.xyz]

54
C24NH24O4F
C        2.432012000      3.535638000      1.427613000
C        3.476155000      2.596593000      1.219322000
C        3.172681000      1.568021000      0.364685000
C        1.916761000      1.416768000     -0.282988000
C        0.891021000      2.311532000     -0.051632000
C        1.196522000      3.396291000      0.820324000
H        2.600255000      4.386961000      2.089367000
H        4.441142000      2.701072000      1.714553000
H        0.404786000      4.123417000      1.008828000
C        3.659326000      0.296162000     -0.270588000
C        4.706070000     -0.581452000     -0.387313000
C        4.469390000     -1.690023000     -1.241901000
C        3.263140000     -1.857740000     -1.897069000
C        2.179842000     -0.940966000     -1.759476000
C        2.409152000      0.138408000     -0.929350000
H        5.658696000     -0.451669000      0.125644000
H        5.256296000     -2.431890000     -1.388731000
H        3.103994000     -2.720553000     -2.546411000
O       -0.364442000      2.249629000     -0.542285000
H       -0.536277000      1.384701000     -0.999139000
O        1.055260000     -1.214745000     -2.449338000
H        0.288166000     -0.678396000     -2.121385000
C       -1.714601000     -1.042601000     -0.104439000
C       -2.747559000     -0.113037000      0.369476000
C       -4.394869000     -1.997356000      0.645083000
C       -3.154278000     -1.129553000      2.582209000
H       -4.475315000     -2.930258000      1.214432000
H       -4.277151000     -2.236915000     -0.416455000
H       -2.152361000     -0.788441000      2.871918000
H       -3.331834000     -2.109524000      3.040306000
N       -3.235637000     -1.265016000      1.136634000
C       -3.667263000      0.451403000     -0.702471000
O       -4.065493000     -0.173644000     -1.650696000
O       -3.968876000      1.717528000     -0.452307000
C       -4.813063000      2.358961000     -1.417997000
H       -5.777086000      1.840295000     -1.476326000
H       -4.945992000      3.385001000     -1.065811000
H       -4.329246000      2.346355000     -2.401511000
F       -0.981770000      0.008237000     -1.547362000
H       -3.901300000     -0.410837000      2.957538000
H       -5.323087000     -1.415450000      0.772112000
H       -2.396505000      0.688878000      1.023743000
C       -0.474794000     -1.327988000      0.623890000
C        0.189085000     -2.534678000      0.355504000
C        0.079276000     -0.419799000      1.537551000
C        1.392445000     -2.826690000      0.988556000
H       -0.240291000     -3.234913000     -0.363330000
C        1.280966000     -0.718504000      2.174777000
H       -0.406900000      0.537352000      1.734697000
C        1.939882000     -1.916265000      1.896292000
H        1.910231000     -3.761085000      0.769837000
H        1.715014000     -0.000444000      2.872006000
H        2.888722000     -2.140703000      2.386019000
H       -2.063945000     -1.770868000     -0.835418000
