# Supplementary material for: Regiodivergent Nucleophilic Fluorination under Hydrogen Bonding Catalysis: A Computational and Experimental Study
Source: J Am Chem Soc. 2023 Apr 20;145(17):9708–17. doi: 10.1021/jacs.3c01303 (PMC10161234; doi:10.1021/jacs.3c01303)
Supplement: Supplementary file 2 — ja3c01303_si_002.zip [file ja3c01303_si_002.zip › ComputationalData_xyz_coordinates/xyz_coordinates/charges_selectivity/TSs/further_confs/TS-alphacarbonyl-oxalic.xyz]

40
C14NH18O6F
C       -1.533069000     -0.078465000     -0.781564000
C       -0.902340000      0.779810000      0.234664000
C       -1.670469000      2.762553000     -1.091609000
C       -2.972161000      2.037625000      0.849781000
H       -1.034433000      2.402116000     -1.908178000
H       -1.135008000      3.567979000     -0.563262000
H       -2.549554000      2.799013000      1.525576000
H       -3.245025000      1.153502000      1.436595000
N       -2.002970000      1.676866000     -0.179124000
F       -0.572606000     -1.578459000     -0.921931000
C        2.716818000     -1.792787000     -0.415943000
C        2.127916000     -1.428583000      0.989288000
H       -3.871683000      2.440459000      0.369004000
H       -2.599456000      3.158966000     -1.517608000
H       -1.086443000      0.423131000      1.252522000
H       -1.411411000      0.181827000     -1.830808000
C        0.515155000      1.253606000      0.084140000
C        1.258364000      1.029555000     -1.078458000
C        1.109678000      1.920489000      1.161421000
C        2.584764000      1.458265000     -1.158463000
H        0.815573000      0.507182000     -1.928490000
C        2.428345000      2.361839000      1.075825000
H        0.537265000      2.081975000      2.077543000
C        3.170322000      2.125009000     -0.082719000
H        3.160595000      1.264454000     -2.064515000
H        2.883630000      2.878212000      1.921679000
H        4.207555000      2.456338000     -0.145367000
C       -2.798217000     -0.839143000     -0.471319000
O       -3.620252000     -1.103090000     -1.308830000
O       -2.871203000     -1.182936000      0.805905000
C       -4.039663000     -1.924237000      1.186445000
H       -3.935523000     -2.117798000      2.256991000
H       -4.939579000     -1.331526000      0.983791000
H       -4.082983000     -2.863753000      0.623816000
O        2.873052000     -1.025901000      1.836388000
O        3.908050000     -1.867668000     -0.530181000
O        0.842545000     -1.637766000      1.232176000
O        1.901867000     -2.044397000     -1.424283000
H        0.272839000     -1.786847000      0.439855000
H        0.942745000     -1.846313000     -1.276242000
