# Supplementary material for: Regiodivergent Nucleophilic Fluorination under Hydrogen Bonding Catalysis: A Computational and Experimental Study
Source: J Am Chem Soc. 2023 Apr 20;145(17):9708–17. doi: 10.1021/jacs.3c01303 (PMC10161234; doi:10.1021/jacs.3c01303)
Supplement: Supplementary file 2 — ja3c01303_si_002.zip [file ja3c01303_si_002.zip › ComputationalData_xyz_coordinates/xyz_coordinates/charges_selectivity/TSs/further_confs/TS-alphacarbonyl-paraMe.xyz]

66
C27N3H32O3F
C       -0.849464000      1.447026000     -0.980883000
C        0.939575000     -2.331979000     -0.072898000
C        1.141861000     -1.218177000      0.860728000
C        1.105884000     -3.013818000      2.628627000
C        3.255619000     -2.269120000      1.721973000
H        0.048999000     -3.153705000      2.376147000
H        1.168862000     -2.403963000      3.543368000
H        3.479010000     -1.657258000      2.609965000
H        3.721315000     -1.805960000      0.845629000
N        1.810898000     -2.361868000      1.531892000
F       -0.046582000     -1.715376000     -1.521123000
H        0.580332000      0.133051000     -1.607520000
H       -1.315988000     -0.428461000     -1.567282000
N        0.450575000      1.057359000     -1.205023000
N       -1.740538000      0.476640000     -1.365244000
O       -1.161597000      2.536679000     -0.516790000
C        1.609072000      1.758865000     -0.841794000
C        2.794506000      1.453910000     -1.526347000
C        1.653832000      2.685854000      0.207707000
C        3.995831000      2.054781000     -1.165276000
H        2.759635000      0.741017000     -2.351477000
C        2.866190000      3.286481000      0.547806000
H        0.745419000      2.924119000      0.755369000
C        4.057173000      2.988394000     -0.122475000
C       -3.117676000      0.450402000     -1.120142000
C       -3.756959000     -0.793969000     -1.249894000
C       -3.881675000      1.564169000     -0.752076000
C       -5.117447000     -0.922432000     -1.002806000
H       -3.166756000     -1.666770000     -1.539930000
C       -5.248128000      1.412954000     -0.506928000
H       -3.407138000      2.535539000     -0.649368000
C       -5.895345000      0.180280000     -0.621555000
H        3.665972000     -3.276729000      1.861795000
H        1.564557000     -3.993510000      2.806440000
H        1.896856000     -0.498370000      0.527761000
H        0.178312000     -3.075376000      0.145821000
C        0.003920000     -0.550483000      1.570684000
C       -1.326816000     -0.908877000      1.342930000
C        0.299373000      0.457768000      2.496061000
C       -2.354998000     -0.263767000      2.031167000
H       -1.567693000     -1.676285000      0.604533000
C       -0.726653000      1.092962000      3.193277000
H        1.339386000      0.748178000      2.663850000
C       -2.055854000      0.733993000      2.958919000
H       -3.392491000     -0.534973000      1.826221000
H       -0.489746000      1.876557000      3.914218000
H       -2.860202000      1.238484000      3.496241000
C        2.000261000     -2.761726000     -1.045897000
O        2.098538000     -3.889544000     -1.455764000
O        2.806389000     -1.761853000     -1.382295000
C        3.856896000     -2.089234000     -2.299812000
H        4.429752000     -1.168317000     -2.442020000
H        4.492670000     -2.876692000     -1.877442000
H        3.430486000     -2.431779000     -3.249872000
H       -5.826655000      2.292714000     -0.215076000
H       -5.587116000     -1.903639000     -1.105305000
H        2.883365000      4.005002000      1.370758000
H        4.905695000      1.798065000     -1.713346000
C        5.352534000      3.666989000      0.239629000
H        5.340726000      4.015913000      1.280756000
H        6.206988000      2.988889000      0.109732000
H        5.529626000      4.544493000     -0.401642000
C       -7.374178000      0.035200000     -0.372059000
H       -7.586330000     -0.832694000      0.268501000
H       -7.784080000      0.930251000      0.113893000
H       -7.921719000     -0.115258000     -1.315197000
