# Supplementary material for: Regiodivergent Nucleophilic Fluorination under Hydrogen Bonding Catalysis: A Computational and Experimental Study
Source: J Am Chem Soc. 2023 Apr 20;145(17):9708–17. doi: 10.1021/jacs.3c01303 (PMC10161234; doi:10.1021/jacs.3c01303)
Supplement: Supplementary file 2 — ja3c01303_si_002.zip [file ja3c01303_si_002.zip › ComputationalData_xyz_coordinates/xyz_coordinates/charges_selectivity/TSs/further_confs/TS-betacarbonyl-BISPHENDIOL-newconf.xyz]

54
C24NH24O4F
C       -1.714601000     -1.042570000     -0.104406000
C       -2.747585000     -0.113016000      0.369476000
C       -4.394835000     -1.997395000      0.645054000
C       -3.154358000     -1.129498000      2.582214000
H       -4.475285000     -2.930268000      1.214450000
H       -4.277045000     -2.237010000     -0.416464000
H       -3.331886000     -2.109467000      3.040325000
H       -3.901425000     -0.410808000      2.957502000
N       -3.235657000     -1.264994000      1.136638000
C       -3.667282000      0.451396000     -0.702491000
O       -4.065524000     -0.173679000     -1.650691000
O       -3.968889000      1.717530000     -0.452361000
C       -4.813099000      2.358932000     -1.418051000
H       -4.946038000      3.384977000     -1.065883000
H       -4.329297000      2.346318000     -2.401572000
H       -5.777115000      1.840250000     -1.476356000
H       -2.152467000     -0.788333000      2.871953000
H       -5.323079000     -1.415512000      0.771992000
H       -2.396559000      0.688910000      1.023745000
C       -0.474797000     -1.327913000      0.623945000
C        0.189115000     -2.534591000      0.355589000
C        0.079232000     -0.419700000      1.537607000
C        1.392468000     -2.826568000      0.988671000
H       -0.240231000     -3.234845000     -0.363244000
C        1.280916000     -0.718369000      2.174861000
H       -0.406971000      0.537441000      1.734734000
C        1.939865000     -1.916119000      1.896406000
H        1.910278000     -3.760955000      0.769976000
H        1.714932000     -0.000291000      2.872091000
H        2.888700000     -2.140529000      2.386156000
H       -2.063929000     -1.770870000     -0.835360000
C        2.432081000      3.535618000      1.427548000
C        3.476215000      2.596564000      1.219252000
C        3.172721000      1.567983000      0.364633000
C        1.916789000      1.416728000     -0.283017000
C        0.891057000      2.311499000     -0.051653000
C        1.196580000      3.396269000      0.820281000
H        2.600340000      4.386949000      2.089287000
H        4.441211000      2.701043000      1.714466000
H        0.404851000      4.123401000      1.008789000
C        3.659348000      0.296110000     -0.270629000
C        4.706085000     -0.581509000     -0.387361000
C        4.469387000     -1.690089000     -1.241933000
C        3.263125000     -1.857809000     -1.897078000
C        2.179833000     -0.941029000     -1.759475000
C        2.409161000      0.138354000     -0.929366000
H        5.658722000     -0.451724000      0.125578000
H        5.256288000     -2.431960000     -1.388768000
H        3.103964000     -2.720628000     -2.546407000
O       -0.364419000      2.249591000     -0.542272000
H       -0.536266000      1.384668000     -0.999131000
O        1.055236000     -1.214815000     -2.449309000
H        0.288155000     -0.678443000     -2.121366000
F       -0.981779000      0.008217000     -1.547372000
