# Supplementary material for: Regiodivergent Nucleophilic Fluorination under Hydrogen Bonding Catalysis: A Computational and Experimental Study
Source: J Am Chem Soc. 2023 Apr 20;145(17):9708–17. doi: 10.1021/jacs.3c01303 (PMC10161234; doi:10.1021/jacs.3c01303)
Supplement: Supplementary file 2 — ja3c01303_si_002.zip [file ja3c01303_si_002.zip › ComputationalData_xyz_coordinates/xyz_coordinates/charges_selectivity/TSs/further_confs/TS-betacarbonyl-newconf-oxalic.xyz]

40
C14NH18O6F
C       -0.713114000      0.147743000      0.371506000
C       -2.023119000      0.304875000     -0.273906000
C       -3.120496000      1.046994000      1.850409000
C       -2.410383000      2.704141000      0.175495000
H       -3.021376000      1.847371000      2.592097000
H       -2.813559000      0.101731000      2.312229000
H       -2.372216000      3.424504000      1.000938000
H       -3.367014000      2.814855000     -0.361817000
N       -2.263712000      1.361708000      0.714950000
C       -2.978488000     -0.873741000     -0.180381000
O       -2.865936000     -1.779344000      0.602805000
O       -3.978626000     -0.731991000     -1.039216000
C       -4.987692000     -1.751419000     -0.995049000
H       -5.725137000     -1.476736000     -1.753393000
H       -4.541925000     -2.726600000     -1.222280000
H       -5.446260000     -1.779756000      0.000361000
H       -1.585348000      2.922990000     -0.514503000
H       -4.178729000      0.966925000      1.546995000
H       -2.009124000      0.701242000     -1.292399000
C        0.442581000      1.005265000      0.079342000
C        1.422347000      1.161604000      1.071324000
C        0.630613000      1.588261000     -1.181624000
C        2.578155000      1.890812000      0.804309000
H        1.277513000      0.699441000      2.049985000
C        1.785594000      2.320869000     -1.442971000
H       -0.104892000      1.446572000     -1.975108000
C        2.759502000      2.469386000     -0.453830000
H        3.340213000      2.003410000      1.576156000
H        1.932756000      2.766423000     -2.426990000
H        3.667457000      3.035310000     -0.665997000
H       -0.747292000     -0.352335000      1.339922000
F       -0.063423000     -1.429081000     -0.462871000
C        3.208417000     -1.166412000     -0.682422000
C        2.949964000     -1.610208000      0.800702000
O        3.865644000     -1.569972000      1.575891000
O        4.332902000     -0.897687000     -1.007255000
O        1.757185000     -2.051864000      1.149993000
O        2.206628000     -1.134580000     -1.536274000
H        1.017613000     -1.915277000      0.489908000
H        1.288446000     -1.255810000     -1.159894000
