# Supplementary material for: Regiodivergent Nucleophilic Fluorination under Hydrogen Bonding Catalysis: A Computational and Experimental Study
Source: J Am Chem Soc. 2023 Apr 20;145(17):9708–17. doi: 10.1021/jacs.3c01303 (PMC10161234; doi:10.1021/jacs.3c01303)
Supplement: Supplementary file 2 — ja3c01303_si_002.zip [file ja3c01303_si_002.zip › ComputationalData_xyz_coordinates/xyz_coordinates/charges_selectivity/TSs/further_confs/TS-betacarbonyl-paraMeUrea-newconf.xyz]

66
C27N3H32O3F
C        0.990690000      1.843554000     -0.667262000
C       -0.566554000     -2.155004000      0.201390000
C       -2.029487000     -2.151231000      0.241461000
C       -1.930726000     -4.589459000      0.910775000
C       -2.150268000     -2.832221000      2.614059000
H       -1.482396000     -5.187255000      1.712285000
H       -1.429248000     -4.816497000     -0.034314000
H       -1.672805000     -3.533705000      3.308041000
H       -3.243996000     -2.883072000      2.734734000
N       -1.764424000     -3.181855000      1.254057000
C       -2.718598000     -2.529793000     -1.056312000
O       -2.436975000     -3.485145000     -1.731130000
O       -3.651534000     -1.637976000     -1.363765000
C       -4.305554000     -1.829045000     -2.625434000
H       -5.012128000     -1.000877000     -2.725179000
H       -3.565707000     -1.807183000     -3.434026000
H       -4.831560000     -2.790694000     -2.633587000
F       -0.316654000     -1.102119000     -1.431228000
H        1.252301000     -0.078826000     -1.253374000
H       -0.539628000      0.615602000     -1.175394000
N        1.768224000      0.757333000     -0.981734000
N       -0.338467000      1.576366000     -0.885061000
O        1.424694000      2.913797000     -0.254199000
C        3.153275000      0.619500000     -0.863258000
C        3.702148000     -0.603202000     -1.285121000
C        4.008902000      1.590027000     -0.327281000
C        5.063423000     -0.849709000     -1.168403000
H        3.039755000     -1.367872000     -1.697940000
C        5.375422000      1.322308000     -0.220603000
H        3.604068000      2.538673000      0.012594000
C        5.934200000      0.110221000     -0.632885000
C       -1.441813000      2.326057000     -0.473250000
C       -2.699795000      1.710216000     -0.609868000
C       -1.381323000      3.617286000      0.065860000
C       -3.858572000      2.366380000     -0.216604000
H       -2.756005000      0.704474000     -1.035157000
C       -2.560541000      4.258287000      0.454285000
H       -0.420975000      4.112129000      0.177629000
C       -3.815534000      3.659333000      0.325597000
H       -1.808562000     -1.817877000      2.852669000
H       -2.996570000     -4.850101000      0.814280000
H       -2.495158000     -1.265396000      0.679937000
C        0.287026000     -1.338953000      1.077518000
C        1.613775000     -1.742127000      1.276117000
C       -0.167071000     -0.142299000      1.648390000
C        2.480517000     -0.954785000      2.028800000
H        1.967792000     -2.669174000      0.820724000
C        0.703177000      0.645187000      2.397707000
H       -1.188841000      0.204633000      1.481358000
C        2.027096000      0.242049000      2.584671000
H        3.517433000     -1.265162000      2.165263000
H        0.349416000      1.585199000      2.823489000
H        2.709573000      0.867548000      3.161951000
H       -0.121442000     -2.993917000     -0.329564000
H       -4.821078000      1.861641000     -0.333970000
H       -2.492629000      5.265189000      0.873146000
H        6.025580000      2.090455000      0.205199000
H        5.460545000     -1.812108000     -1.500185000
C       -5.079981000      4.368294000      0.736452000
H       -5.685691000      3.743660000      1.408992000
H       -4.855818000      5.310569000      1.253199000
H       -5.704983000      4.603496000     -0.138436000
C        7.414215000     -0.154083000     -0.532789000
H        7.613277000     -1.173818000     -0.174117000
H        7.902212000     -0.053269000     -1.514714000
H        7.898051000      0.553569000      0.153358000
