# Supplementary material for: Regiodivergent Nucleophilic Fluorination under Hydrogen Bonding Catalysis: A Computational and Experimental Study
Source: J Am Chem Soc. 2023 Apr 20;145(17):9708–17. doi: 10.1021/jacs.3c01303 (PMC10161234; doi:10.1021/jacs.3c01303)
Supplement: Supplementary file 2 — ja3c01303_si_002.zip [file ja3c01303_si_002.zip › ComputationalData_xyz_coordinates/xyz_coordinates/charges_selectivity/TSs/further_confs/TS-BISPHENOL-alphacarbonyl.xyz]

54
C24NH24O4F
C        4.342553000      2.524378000      0.607187000
C        4.667665000      1.186337000      0.260803000
C        3.656937000      0.476593000     -0.333865000
C        2.361968000      1.002276000     -0.593449000
C        2.039834000      2.294020000     -0.231397000
C        3.085788000      3.051721000      0.370131000
H        5.098179000      3.155799000      1.077506000
H        5.654466000      0.770826000      0.463152000
H        2.856415000      4.079981000      0.654887000
C        3.235170000     -0.854654000     -0.887976000
C        3.618128000     -2.144339000     -1.151498000
C        2.613073000     -2.965988000     -1.724643000
C        1.342151000     -2.486049000     -1.985037000
C        0.958549000     -1.144748000     -1.698042000
C        1.936074000     -0.340505000     -1.149757000
H        4.616349000     -2.528522000     -0.943292000
H        2.842838000     -4.005204000     -1.966194000
H        0.584135000     -3.139225000     -2.420897000
O        0.845625000      2.909283000     -0.372871000
H        0.130264000      2.288152000     -0.638513000
O       -0.315689000     -0.800771000     -1.985646000
H       -0.545943000      0.091989000     -1.643638000
C       -2.391969000      0.809374000      0.264400000
C       -1.979400000     -0.550436000      0.632841000
C       -2.905789000     -0.053283000      2.917725000
C       -4.280169000     -1.271536000      1.302600000
H       -2.144121000      0.728752000      3.010987000
H       -2.556279000     -0.946491000      3.460026000
H       -4.066116000     -2.257204000      1.746604000
H       -4.462133000     -1.397279000      0.229743000
N       -3.155995000     -0.366593000      1.517491000
F       -1.191565000      1.416815000     -0.952361000
H       -5.176616000     -0.849328000      1.772631000
H       -3.838217000      0.307039000      3.367624000
H       -2.217586000     -1.284554000     -0.141293000
H       -2.188203000      1.626176000      0.952457000
C       -0.632921000     -0.821288000      1.236906000
C        0.191949000      0.201168000      1.713478000
C       -0.182990000     -2.146074000      1.288333000
C        1.448625000     -0.097110000      2.241025000
H       -0.123847000      1.245271000      1.652041000
C        1.074155000     -2.443625000      1.808025000
H       -0.815178000     -2.945241000      0.894389000
C        1.892819000     -1.417283000      2.284145000
H        2.093985000      0.712336000      2.587523000
H        1.423122000     -3.477058000      1.827928000
H        2.884486000     -1.646699000      2.677538000
C       -3.536674000      1.058036000     -0.682586000
O       -4.212997000      2.052776000     -0.638934000
O       -3.691346000      0.071075000     -1.553248000
C       -4.755898000      0.236764000     -2.499895000
H       -4.735376000     -0.654364000     -3.132408000
H       -5.714884000      0.318185000     -1.974244000
H       -4.586201000      1.140091000     -3.096881000
