# Supplementary material for: Regiodivergent Nucleophilic Fluorination under Hydrogen Bonding Catalysis: A Computational and Experimental Study
Source: J Am Chem Soc. 2023 Apr 20;145(17):9708–17. doi: 10.1021/jacs.3c01303 (PMC10161234; doi:10.1021/jacs.3c01303)
Supplement: Supplementary file 2 — ja3c01303_si_002.zip [file ja3c01303_si_002.zip › ComputationalData_xyz_coordinates/xyz_coordinates/charges_selectivity/TSs/oxalic/sp-TS-betacarbonyl-oxalic.xyz]

40
C14NH18O6F
C        0.782991000      0.581502000     -0.642538000
C        1.837017000      0.149192000      0.286054000
C        3.433372000      1.902297000     -0.513866000
C        2.144529000      2.250168000      1.553137000
H        3.485447000      2.993917000     -0.592727000
H        3.349104000      1.481892000     -1.522452000
H        1.143383000      2.092116000      1.974014000
H        2.283346000      3.324113000      1.382402000
N        2.265309000      1.552124000      0.283188000
C        2.873198000     -0.823013000     -0.254553000
O        3.052221000     -1.047467000     -1.422314000
O        3.587978000     -1.337631000      0.736449000
C        4.654501000     -2.214760000      0.345816000
H        5.363657000     -1.677163000     -0.294585000
H        5.135564000     -2.534010000      1.273722000
H        4.248506000     -3.075895000     -0.197198000
F        0.046840000     -1.073420000     -1.205540000
H        2.898007000      1.895107000      2.275760000
H        4.363755000      1.530650000     -0.050635000
H        1.502651000     -0.168433000      1.277710000
C       -0.471998000      1.208069000     -0.206821000
C       -1.137652000      2.053814000     -1.103530000
C       -1.058442000      0.908822000      1.032889000
C       -2.376095000      2.594671000     -0.767929000
H       -0.684129000      2.275976000     -2.071113000
C       -2.300790000      1.445555000      1.361843000
H       -0.565060000      0.235345000      1.735509000
C       -2.959896000      2.286289000      0.461370000
H       -2.891327000      3.250369000     -1.470193000
H       -2.759193000      1.201279000      2.320759000
H       -3.935405000      2.699801000      0.720298000
H        1.130547000      0.782615000     -1.655395000
C       -3.177644000     -1.212963000     -0.554571000
C       -2.502189000     -1.932276000      0.666093000
O       -3.189333000     -2.215491000      1.609110000
O       -4.362742000     -1.022968000     -0.516603000
O       -2.447191000     -0.872402000     -1.596049000
O       -1.221709000     -2.241072000      0.616099000
H       -0.689764000     -1.839907000     -0.133123000
H       -1.457026000     -0.959805000     -1.499115000
