# Supplementary material for: Regiodivergent Nucleophilic Fluorination under Hydrogen Bonding Catalysis: A Computational and Experimental Study
Source: J Am Chem Soc. 2023 Apr 20;145(17):9708–17. doi: 10.1021/jacs.3c01303 (PMC10161234; doi:10.1021/jacs.3c01303)
Supplement: Supplementary file 2 — ja3c01303_si_002.zip [file ja3c01303_si_002.zip › ComputationalData_xyz_coordinates/xyz_coordinates/charges_selectivity/TSs/oxalic/TS-alphacarbonyl-oxalic-esterconf2.xyz]

40
C14NH18O6F
C       -1.570152000     -0.107079000     -0.455788000
C       -0.819900000      0.873794000      0.341950000
C       -1.646993000      2.638260000     -1.230104000
C       -2.757014000      2.333146000      0.930169000
H       -1.123780000      2.106991000     -2.033518000
H       -1.019452000      3.484719000     -0.907472000
H       -2.214418000      3.148552000      1.435926000
H       -3.027928000      1.569118000      1.666965000
N       -1.925051000      1.744178000     -0.113690000
F       -0.665802000     -1.649513000     -0.446196000
C        2.655543000     -1.928583000     -0.334654000
C        2.266724000     -1.344442000      1.065990000
H       -3.670342000      2.734428000      0.474907000
H       -2.598833000      3.016808000     -1.620167000
H       -0.930664000      0.684731000      1.415191000
H       -1.552637000     -0.030484000     -1.540238000
C        0.592397000      1.252231000     -0.000693000
C        1.207500000      0.845036000     -1.188408000
C        1.315226000      2.023327000      0.916741000
C        2.533197000      1.196023000     -1.450433000
H        0.663828000      0.239849000     -1.916463000
C        2.633674000      2.385727000      0.648679000
H        0.844224000      2.329490000      1.853438000
C        3.246851000      1.966894000     -0.533223000
H        3.008030000      0.859904000     -2.373293000
H        3.189417000      2.983662000      1.371890000
H        4.283679000      2.236891000     -0.737301000
C       -2.784503000     -0.742308000      0.171139000
O       -2.974801000     -0.786888000      1.359898000
O       -3.585630000     -1.244446000     -0.752097000
C       -4.756103000     -1.915151000     -0.263899000
H       -5.289621000     -2.268944000     -1.149584000
H       -4.463626000     -2.756574000      0.374817000
H       -5.375748000     -1.215588000      0.309000000
O        3.127875000     -0.861815000      1.744658000
O        3.818885000     -2.075094000     -0.585950000
O        1.019584000     -1.458378000      1.497234000
O        1.708887000     -2.277848000     -1.186825000
H        0.346280000     -1.688799000      0.813309000
H        0.782089000     -2.023874000     -0.945945000
