# Supplementary material for: Regiodivergent Nucleophilic Fluorination under Hydrogen Bonding Catalysis: A Computational and Experimental Study
Source: J Am Chem Soc. 2023 Apr 20;145(17):9708–17. doi: 10.1021/jacs.3c01303 (PMC10161234; doi:10.1021/jacs.3c01303)
Supplement: Supplementary file 2 — ja3c01303_si_002.zip [file ja3c01303_si_002.zip › ComputationalData_xyz_coordinates/xyz_coordinates/charges_selectivity/TSs/paraMe/sp-TS-alphacarbonyl-paraMeUrea-esterconf2.xyz]

66
C27N3H32O3F
C        0.435399000     -2.177599000     -0.636390000
C        0.412385000      2.480106000     -0.086784000
C       -0.970129000      2.467707000      0.388235000
C        0.013624000      3.313825000      2.543701000
C       -0.898546000      4.915555000      0.932738000
H        0.523546000      2.348174000      2.630889000
H       -0.883822000      3.293797000      3.181466000
H       -1.855838000      5.021480000      1.467074000
H       -1.061097000      5.077780000     -0.137560000
N       -0.353319000      3.579303000      1.157419000
F        0.563172000      1.075703000     -1.296892000
H       -0.453257000     -0.492792000     -1.324440000
H        1.452021000     -0.440082000     -0.916287000
N       -0.638739000     -1.473528000     -1.122806000
N        1.578091000     -1.415563000     -0.646485000
O        0.381683000     -3.337314000     -0.242429000
C       -1.991723000     -1.823273000     -1.046413000
C       -2.919519000     -0.806439000     -1.326303000
C       -2.469087000     -3.097943000     -0.717983000
C       -4.283673000     -1.053383000     -1.264235000
H       -2.552974000      0.189805000     -1.585740000
C       -3.846063000     -3.324394000     -0.658117000
H       -1.768664000     -3.900819000     -0.508342000
C       -4.779534000     -2.319346000     -0.920947000
C        2.864912000     -1.781410000     -0.237383000
C        3.821034000     -0.752859000     -0.174016000
C        3.257698000     -3.085089000      0.089492000
C        5.128086000     -1.021189000      0.208574000
H        3.523421000      0.265990000     -0.434328000
C        4.577678000     -3.332264000      0.473454000
H        2.536786000     -3.895768000      0.041173000
C        5.536767000     -2.319808000      0.545213000
H       -0.187081000      5.660460000      1.308947000
H        0.689665000      4.106674000      2.883841000
H       -1.664915000      2.883365000     -0.348579000
H        1.200522000      2.058530000      0.530517000
C       -1.552772000      1.305317000      1.132876000
C       -0.785859000      0.191529000      1.485138000
C       -2.909144000      1.344112000      1.476210000
C       -1.371715000     -0.876583000      2.163778000
H        0.269245000      0.138910000      1.208882000
C       -3.492355000      0.281189000      2.162311000
H       -3.512901000      2.208851000      1.191002000
C       -2.724284000     -0.833998000      2.501436000
H       -0.768808000     -1.750228000      2.417706000
H       -4.551554000      0.316628000      2.420980000
H       -3.182413000     -1.674491000      3.024992000
C        0.808788000      3.416613000     -1.191340000
O        0.024150000      3.984778000     -1.909134000
O        2.125617000      3.537393000     -1.260565000
C        2.618516000      4.373821000     -2.314479000
H        3.708010000      4.354796000     -2.228323000
H        2.300950000      3.976734000     -3.285786000
H        2.238463000      5.394986000     -2.193447000
H       -4.199835000     -4.324687000     -0.397052000
H       -4.982374000     -0.241459000     -1.481035000
H        5.850138000     -0.201982000      0.246668000
H        4.865128000     -4.356524000      0.722558000
C        6.953601000     -2.597639000      0.975810000
H        7.162666000     -2.153987000      1.961248000
H        7.141871000     -3.676880000      1.046276000
H        7.675965000     -2.168141000      0.266766000
C       -6.262806000     -2.571712000     -0.839135000
H       -6.474520000     -3.629908000     -0.637594000
H       -6.722130000     -1.975531000     -0.036044000
H       -6.766257000     -2.294413000     -1.776903000
