# Supplementary material for: Regiodivergent Nucleophilic Fluorination under Hydrogen Bonding Catalysis: A Computational and Experimental Study
Source: J Am Chem Soc. 2023 Apr 20;145(17):9708–17. doi: 10.1021/jacs.3c01303 (PMC10161234; doi:10.1021/jacs.3c01303)
Supplement: Supplementary file 2 — ja3c01303_si_002.zip [file ja3c01303_si_002.zip › ComputationalData_xyz_coordinates/xyz_coordinates/method_validation/SU_F-TS-alpha.xyz]

C        0.328494000     -1.429355000     -0.714044000
C        0.242380000      3.129325000      0.186650000
C       -1.151370000      3.186484000      0.626545000
C       -0.198399000      3.802454000      2.871874000
C       -0.959039000      5.573405000      1.363393000
H        0.260684000      2.808177000      2.900659000
H       -1.118544000      3.780465000      3.476681000
H       -1.930867000      5.693547000      1.867956000
H       -1.066231000      5.828910000      0.304349000
N       -0.498070000      4.194153000      1.499506000
F        0.319866000      1.824759000     -1.114791000
H       -0.645773000      0.272001000     -1.244062000
H        1.260705000      0.369902000     -0.916072000
N       -0.796007000     -0.722965000     -1.077354000
N        1.439898000     -0.619713000     -0.729890000
O        0.336465000     -2.613260000     -0.415297000
C       -2.119887000     -1.112126000     -0.921514000
C       -3.090375000     -0.118231000     -1.142938000
C       -2.532470000     -2.390180000     -0.530282000
C       -4.432005000     -0.396076000     -0.946401000
H       -2.775124000      0.880825000     -1.447386000
C       -3.894321000     -2.639250000     -0.343694000
H       -1.798689000     -3.173936000     -0.360866000
C       -4.860931000     -1.662054000     -0.538107000
H       -5.917788000     -1.873217000     -0.377289000
C        2.753573000     -0.970222000     -0.452283000
C        3.689048000      0.082654000     -0.438865000
C        3.194086000     -2.273264000     -0.197907000
C        5.024159000     -0.172287000     -0.176645000
H        3.351443000      1.101388000     -0.636176000
C        4.549060000     -2.496966000      0.063286000
H        2.487611000     -3.099680000     -0.203494000
C        5.480924000     -1.468924000      0.080427000
H        6.532910000     -1.663409000      0.287341000
C       -5.467556000      0.673560000     -1.170181000
C       -4.289317000     -4.011631000      0.134466000
C        4.976054000     -3.917866000      0.327324000
C        6.025842000      0.952388000     -0.160435000
F       -6.302819000      0.782604000     -0.124527000
F       -4.924697000      1.879715000     -1.371136000
F       -6.234566000      0.404178000     -2.240880000
F       -3.911429000     -4.215175000      1.409400000
F       -5.611514000     -4.210626000      0.083493000
F       -3.712299000     -4.980708000     -0.591869000
F        6.283531000     -4.018335000      0.590550000
F        4.721465000     -4.714326000     -0.723718000
F        4.319334000     -4.446389000      1.372649000
F        6.992293000      0.766390000     -1.073947000
F        5.466642000      2.141164000     -0.413045000
F        6.641248000      1.048274000      1.029404000
H       -0.223960000      6.243313000      1.825238000
H        0.503132000      4.529807000      3.296213000
H       -1.794153000      3.698333000     -0.097069000
H        0.976913000      2.614605000      0.800235000
C       -1.832252000      2.011518000      1.263916000
C       -1.140870000      0.841966000      1.593080000
C       -3.201587000      2.101683000      1.544394000
C       -1.811634000     -0.228174000      2.185945000
H       -0.075609000      0.750187000      1.371137000
C       -3.869691000      1.036341000      2.145525000
H       -3.747645000      3.010588000      1.281247000
C       -3.176032000     -0.134036000      2.460554000
H       -1.265787000     -1.142837000      2.424524000
H       -4.936473000      1.115509000      2.358661000
H       -3.700006000     -0.974660000      2.918787000
C        0.752255000      4.124557000     -0.816442000
O        0.043513000      4.818189000     -1.501369000
O        2.076027000      4.129292000     -0.839665000
C        2.681027000      5.004372000     -1.800218000
H        3.760204000      4.869370000     -1.690524000
H        2.357828000      4.729578000     -2.811085000
H        2.397930000      6.043034000     -1.592966000
