# Supplementary material for: Regiodivergent Nucleophilic Fluorination under Hydrogen Bonding Catalysis: A Computational and Experimental Study
Source: J Am Chem Soc. 2023 Apr 20;145(17):9708–17. doi: 10.1021/jacs.3c01303 (PMC10161234; doi:10.1021/jacs.3c01303)
Supplement: Supplementary file 2 — ja3c01303_si_002.zip [file ja3c01303_si_002.zip › ComputationalData_xyz_coordinates/xyz_coordinates/method_validation/SU_F-TS-beta.xyz]

C        0.370543000      1.260485000     -0.907437000
C       -0.267369000     -2.788704000      0.553449000
C       -1.699447000     -3.092518000      0.624197000
C       -1.117269000     -5.343384000      1.625642000
C       -1.730983000     -3.449041000      3.065651000
H       -0.579540000     -5.717317000      2.504186000
H       -0.552023000     -5.592135000      0.723110000
H       -1.138538000     -3.936483000      3.848530000
H       -2.794978000     -3.701889000      3.199643000
N       -1.251623000     -3.898038000      1.765857000
C       -2.264351000     -3.771935000     -0.610657000
O       -1.801863000     -4.756705000     -1.123503000
O       -3.310078000     -3.100442000     -1.076334000
C       -3.857735000     -3.586107000     -2.311236000
H       -4.685661000     -2.916499000     -2.555389000
H       -3.089600000     -3.557219000     -3.092761000
H       -4.214655000     -4.614300000     -2.182583000
F       -0.227660000     -1.940229000     -1.187920000
H        1.043154000     -0.626649000     -1.244898000
H       -0.855425000     -0.328926000     -1.224884000
N        1.367134000      0.330114000     -1.088900000
N       -0.868128000      0.687567000     -1.084574000
O        0.558085000      2.434408000     -0.628054000
C        2.727483000      0.499919000     -0.877790000
C        3.540639000     -0.629177000     -1.072248000
C        3.321826000      1.694539000     -0.450317000
C        4.902709000     -0.567377000     -0.815652000
H        3.088854000     -1.563919000     -1.411260000
C        4.694785000      1.725247000     -0.204461000
H        2.713002000      2.581931000     -0.297416000
C        5.507178000      0.609406000     -0.372268000
H        6.575827000      0.652224000     -0.170108000
C       -2.096511000      1.247508000     -0.767355000
C       -3.195342000      0.372955000     -0.725649000
C       -2.302668000      2.605702000     -0.482523000
C       -4.457439000      0.845160000     -0.387936000
H       -3.053042000     -0.686177000     -0.959128000
C       -3.583564000      3.048613000     -0.155287000
H       -1.468964000      3.302220000     -0.519852000
C       -4.677301000      2.189987000     -0.095699000
H       -5.668122000      2.555031000      0.167264000
C        5.715004000     -1.826706000     -0.960872000
C        5.279122000      3.028009000      0.276210000
C       -3.749851000      4.513762000      0.156572000
C       -5.583730000     -0.152450000     -0.324000000
F        5.360099000     -2.532258000     -2.044182000
F        7.026077000     -1.578961000     -1.056429000
F        5.547771000     -2.641960000      0.097143000
F        4.728309000      3.416797000      1.438933000
F        6.600360000      2.955316000      0.472000000
F        5.061961000      4.024093000     -0.597698000
F       -3.278612000      5.289037000     -0.832522000
F       -3.076759000      4.862203000      1.266274000
F       -5.029087000      4.853053000      0.350724000
F       -5.363489000     -1.084787000      0.618520000
F       -6.758929000      0.420100000     -0.045387000
F       -5.728682000     -0.813824000     -1.484409000
H       -1.605296000     -2.363380000      3.158917000
H       -2.103304000     -5.830434000      1.567131000
H       -2.349181000     -2.273236000      0.942713000
C        0.393608000     -1.713739000      1.309696000
C        1.767574000     -1.825630000      1.560479000
C       -0.293582000     -0.562342000      1.718518000
C        2.450322000     -0.794917000      2.201967000
H        2.302259000     -2.722239000      1.239164000
C        0.393364000      0.471886000      2.349520000
H       -1.362222000     -0.451298000      1.523798000
C        1.765496000      0.358194000      2.587750000
H        3.522619000     -0.884371000      2.384811000
H       -0.143047000      1.372989000      2.649726000
H        2.301924000      1.173168000      3.076458000
H        0.347841000     -3.587955000      0.144252000
