# Supplementary material for: Regiodivergent Nucleophilic Fluorination under Hydrogen Bonding Catalysis: A Computational and Experimental Study
Source: J Am Chem Soc. 2023 Apr 20;145(17):9708–17. doi: 10.1021/jacs.3c01303 (PMC10161234; doi:10.1021/jacs.3c01303)
Supplement: Supplementary file 2 — ja3c01303_si_002.zip [file ja3c01303_si_002.zip › ComputationalData_xyz_coordinates/xyz_coordinates/PES/ion_pair/crest_conformers.xyz]

  72
       -156.97559111
 C          0.1183239314       -1.2506356566       -0.8127142298
 O          0.0555957745       -2.4185649792       -0.4887832813
 N          1.2758136218       -0.5196516876       -0.9229686757
 C          2.5695196788       -0.9032746726       -0.6508948886
 C          2.9257943871       -2.1852601788       -0.2267355301
 C          4.2530688340       -2.4651104133        0.0618531309
 C          5.2526806071       -1.5121579929       -0.0766575089
 C          4.8848224100       -0.2439747574       -0.5076776514
 C          3.5648897739        0.0707333716       -0.7777495287
 H          3.2990406835        1.0721945087       -1.0841124217
 C          5.9136590753        0.8426546731       -0.6542691904
 F          7.1753795687        0.3825733117       -0.6888874143
 F          5.7486076919        1.5678623151       -1.7736872841
 F          5.8721672995        1.7216602980        0.3692913338
 H          6.2822278383       -1.7485773510        0.1389316787
 C          4.5837155685       -3.8403170057        0.5726546653
 F          5.8984160823       -4.0586609253        0.7119704803
 F          4.1215766211       -4.8199935526       -0.2227226706
 F          4.0400830832       -4.0668248558        1.7862249490
 H          2.1680662813       -2.9458115098       -0.1205105187
 H          1.1528933845        0.4619040145       -1.2060666244
 N         -0.9625331545       -0.4472971990       -1.1036020504
 C         -2.2999552868       -0.7232368092       -0.9405139889
 C         -2.7946828247       -1.9987567875       -0.6625032402
 C         -4.1557169678       -2.1802201653       -0.4711242108
 C         -5.0546743094       -1.1272383489       -0.5570317351
 C         -4.5507379722        0.1361187295       -0.8430534603
 C         -3.1977077329        0.3452831254       -1.0370533404
 H         -2.8200854396        1.3330677498       -1.2428839895
 C         -5.5105314037        1.2884476254       -0.9450576798
 F         -4.9072500361        2.4857811016       -0.8883062160
 F         -6.4227379927        1.2892794882        0.0408699569
 F         -6.2115408085        1.2749843520       -2.0952154560
 H         -6.1112253014       -1.2792963683       -0.4030913148
 C         -4.6418800947       -3.5618601165       -0.1266740831
 F         -5.9704082942       -3.7024085329       -0.2329017963
 F         -4.0983375620       -4.5145803435       -0.9014860756
 F         -4.3357359363       -3.8992617258        1.1435894179
 H         -2.1133287230       -2.8320304228       -0.5899133530
 H         -0.7275633152        0.5241036806       -1.3239131974
 C          0.8762211284        2.9486811270        0.8372803430
 C         -0.5860536589        2.9866756143        1.0710529822
 C         -1.3840215720        1.8550643082        1.6126606563
 C         -0.8419677333        0.5966460948        1.8527720245
 C         -1.6433164657       -0.4271148857        2.3274977634
 C         -2.9883198352       -0.2040567243        2.5709469063
 C         -3.5347726412        1.0458098024        2.3315557059
 C         -2.7393377705        2.0705046006        1.8525421447
 H         -3.1689968398        3.0409280333        1.6579360208
 H         -4.5827290955        1.2234001288        2.5155740097
 H         -3.6072868456       -1.0062048085        2.9410565076
 H         -1.2151801723       -1.4022859944        2.5030521256
 H          0.1989686378        0.3936506848        1.6489099979
 H         -1.1399240169        3.6068771310        0.3712671102
 N          0.3248554900        3.7682565311        1.9258002467
 C          0.5761216356        3.3127832707        3.2890090693
 H          0.5887377843        2.2260760364        3.3423647145
 H          1.5361174584        3.6997563490        3.6303161842
 H         -0.2176548659        3.6817075188        3.9413141029
 C          0.2895672918        5.2228161659        1.8543698466
 H          0.0777726952        5.5590537229        0.8424693555
 H         -0.4916445297        5.5866578401        2.5228987057
 H          1.2506753544        5.6315412317        2.1688228134
 C          1.5234659972        3.5103022046       -0.4178204885
 O          2.6312031576        3.1488973691       -0.7491324287
 O          0.8576153511        4.5277980599       -0.9423388980
 C          1.4204919962        5.1232657529       -2.1145736771
 H          1.3930387575        4.4065754055       -2.9374461103
 H          0.8028012799        5.9895581921       -2.3339790533
 H          2.4565765355        5.4104338800       -1.9249136118
 H          1.4450170534        2.0864035535        1.1671887345
 F          0.3561970254        1.9529092163       -1.5173537789
  72
       -156.97433932
 C          0.0220497372       -1.1181207745       -0.6441217734
 O         -0.0312825919       -2.2935173872       -0.3480074567
 N          1.1786720337       -0.3831275310       -0.7732103015
 C          2.4876018027       -0.7741569337       -0.6129961698
 C          2.8742809371       -2.0807001605       -0.3060293446
 C          4.2206172548       -2.3787719859       -0.1570844160
 C          5.2085654075       -1.4168653808       -0.3191938911
 C          4.8097220432       -0.1231941810       -0.6277141576
 C          3.4729274395        0.2067325933       -0.7689545818
 H          3.1892616871        1.2250048543       -0.9985579471
 C          5.8213480226        0.9735316883       -0.8137456631
 F          7.0900678398        0.5405678621       -0.8030132586
 F          5.6579806621        1.6286542149       -1.9765208157
 F          5.7420382517        1.9086723746        0.1523355247
 H          6.2524968750       -1.6634444161       -0.2081485550
 C          4.6113793519       -3.8000012556        0.1474305065
 F          5.8525710339       -3.9104612882        0.6458195269
 F          4.5839897463       -4.5821315716       -0.9506271128
 F          3.7965102864       -4.3869238174        1.0391630680
 H          2.1216169691       -2.8438075654       -0.1825093897
 H          1.0404238904        0.5993629820       -1.0267324341
 N         -1.0580104380       -0.3075725298       -0.8909439985
 C         -2.3977519263       -0.5954496655       -0.8189847025
 C         -2.9086815182       -1.8559420521       -0.5054581670
 C         -4.2807550773       -2.0372717551       -0.4185017024
 C         -5.1741464353       -1.0005461489       -0.6414517269
 C         -4.6557119317        0.2424788380       -0.9853342413
 C         -3.2925815967        0.4509318092       -1.0741759422
 H         -2.9030471600        1.4179650633       -1.3573141597
 C         -5.5962608125        1.3902621569       -1.2241382718
 F         -5.0828220065        2.3327980021       -2.0313900582
 F         -5.9119338504        2.0278849168       -0.0770719499
 F         -6.7630186342        1.0153816259       -1.7684558150
 H         -6.2378915008       -1.1535263030       -0.5643626986
 C         -4.7846891863       -3.4098481558       -0.0648860260
 F         -6.1196063480       -3.5178079366       -0.1093985714
 F         -4.3034337885       -4.3616464502       -0.8838406786
 F         -4.4254234026       -3.7779865989        1.1810988867
 H         -2.2326039572       -2.6807383087       -0.3376828517
 H         -0.8175306091        0.6646101830       -1.1303148488
 C          0.9292864217        3.0108024485        1.0658696012
 C         -0.4695755502        2.6057489136        1.3588577112
 C         -0.8671019263        1.3132600295        1.9749836341
 C          0.0550120736        0.3428983932        2.3608195728
 C         -0.3754735417       -0.8436812923        2.9315454702
 C         -1.7287988512       -1.0821733203        3.1065676666
 C         -2.6533484590       -0.1287529603        2.7081920919
 C         -2.2281741254        1.0613425139        2.1477083648
 H         -2.9540694879        1.7978435902        1.8333272590
 H         -3.7104999667       -0.3091463795        2.8320950346
 H         -2.0607543169       -2.0126854814        3.5406019448
 H          0.3560528776       -1.5812921191        3.2326082920
 H          1.1139247421        0.4838169457        2.2012285778
 H         -1.2025068185        2.9861456950        0.6524223979
 N          0.1775556939        3.6798943468        2.1344328519
 C          0.6195735035        3.4099136442        3.4981766002
 H          0.8409087812        2.3549812441        3.6367197197
 H          1.5163602791        3.9910130615        3.7099860480
 H         -0.1672501081        3.6938048145        4.1952363377
 C         -0.3137695886        5.0448144329        2.0044254436
 H         -0.6262654646        5.2520849437        0.9850524892
 H         -1.1638109611        5.1789477718        2.6736737371
 H          0.4759870535        5.7456932347        2.2787053329
 C          1.3471028529        3.6132717739       -0.2634051382
 O          2.4126317327        3.3009661452       -0.7485005293
 O          0.5620473506        4.5894770154       -0.6926985169
 C          0.8712464916        5.1578068279       -1.9652580785
 H          0.2886911268        6.0727508012       -2.0339090828
 H          1.9416384134        5.3598455427       -2.0387553715
 H          0.5840546016        4.4551180435       -2.7501291877
 H          1.7352188529        2.3749457814        1.4200492344
 F          0.0900499803        2.0629321745       -1.3621728015
  72
       -156.97423429
 C          0.2569822497       -1.2367444188       -1.0789010709
 O          0.2621783161       -2.4308553558       -0.8611990305
 N          1.3793196263       -0.4379067875       -1.1375690449
 C          2.6718070297       -0.7631499392       -0.7971645114
 C          3.0722221959       -2.0611042012       -0.4701523528
 C          4.3829183663       -2.2992736540       -0.0862271063
 C          5.3246250649       -1.2822930697       -0.0229954972
 C          4.9160241619        0.0018276075       -0.3615645014
 C          3.6119256413        0.2708513942       -0.7404970272
 H          3.3109178604        1.2829584316       -0.9750986863
 C          5.8749566888        1.1578343688       -0.2915213092
 F          7.1079487374        0.8092546581        0.0974596572
 F          6.0164718646        1.7830166497       -1.4732461463
 F          5.4617933893        2.1000584380        0.5801501379
 H          6.3365557223       -1.4783119980        0.2873164958
 C          4.7482933466       -3.7100539333        0.2855807392
 F          6.0409844999       -3.8648060429        0.6018487228
 F          4.4951189311       -4.5859721503       -0.7036882694
 F          4.0499099999       -4.1492247540        1.3525651250
 H          2.3554613558       -2.8651025975       -0.5023923324
 H          1.1919389906        0.5476941582       -1.3222589702
 N         -0.8572403410       -0.4709574650       -1.2992974577
 C         -2.1697495528       -0.7932954041       -1.0644020562
 C         -2.5899838097       -2.0574382118       -0.6461389031
 C         -3.9277285663       -2.2763075295       -0.3625547224
 C         -4.8751449311       -1.2706324754       -0.4856958566
 C         -4.4478613273       -0.0230451413       -0.9225264811
 C         -3.1186340653        0.2219602294       -1.2143387188
 H         -2.7957294377        1.1986971056       -1.5403086971
 C         -5.4493675309        1.0839774313       -1.1007491489
 F         -4.9146212504        2.3027709100       -0.9169992226
 F         -6.4828376062        1.0023682780       -0.2502178365
 F         -5.9844974546        1.0955431639       -2.3370046646
 H         -5.9101906581       -1.4459460108       -0.2458052742
 C         -4.3223921633       -3.6356633624        0.1454463049
 F         -5.6480763605       -3.8342095068        0.1723230374
 F         -3.8055171984       -4.6377659053       -0.5831599830
 F         -3.8925777369       -3.8376928616        1.4100124649
 H         -1.8639888528       -2.8463287854       -0.5354708602
 H         -0.6660874423        0.5285159839       -1.4740165494
 C          0.5491195017        3.1024167701        0.9123297923
 C         -0.9002047520        2.8227358788        1.0677851230
 C         -1.4589476489        1.5729650122        1.6538857302
 C         -0.7108178519        0.4050349559        1.7483202046
 C         -1.2852234517       -0.7514674456        2.2439761203
 C         -2.6091740025       -0.7496927546        2.6556602130
 C         -3.3575511047        0.4124241652        2.5718693468
 C         -2.7870497959        1.5694648950        2.0689598827
 H         -3.3779121424        2.4695485046        1.9939814440
 H         -4.3875591295        0.4239699482        2.8908705417
 H         -3.0482960661       -1.6594182370        3.0323920734
 H         -0.7039317424       -1.6593191189        2.3001951945
 H          0.3151891019        0.3893517391        1.4118737717
 H         -1.5271779070        3.2502085170        0.2904704004
 N         -0.2472536823        3.8278241310        1.9128134162
 C         -0.0172733681        3.4904233617        3.3167451845
 H          0.4713484252        2.5208242668        3.4161703325
 H          0.6166974333        4.2518077786        3.7732099129
 H         -0.9770459592        3.4490515969        3.8370097946
 C         -0.5930181169        5.2364357465        1.7662090790
 H         -0.9185603217        5.4576811620        0.7553483721
 H         -1.3968436372        5.4710737739        2.4626070786
 H          0.2752895734        5.8535494591        2.0000189302
 C          1.1158637735        3.6991843495       -0.3622919985
 O          2.2318358496        3.4051745273       -0.7264515457
 O          0.3431142192        4.6268800303       -0.9007295312
 C          0.7741714914        5.2118353547       -2.1307546615
 H          1.8441323542        5.4213643778       -2.0917350541
 H          0.5730466060        4.5157014635       -2.9475181822
 H          0.1945701520        6.1235924915       -2.2481274778
 H          1.2688981548        2.4067214820        1.3294960361
 F          0.0604417186        1.9878856110       -1.5578080984
  72
       -156.97343028
 C          0.0265286234       -1.2006485828       -1.1817122762
 O         -0.0479368832       -2.3805506360       -0.9102658863
 N          1.2015672027       -0.4921544694       -1.3081844107
 C          2.4728668163       -0.8833862456       -0.9468375355
 C          2.7928918002       -2.1873301222       -0.5601835719
 C          4.0822440258       -2.4823967828       -0.1436276494
 C          5.0731084160       -1.5127985280       -0.0820882856
 C          4.7444999604       -0.2236933355       -0.4822618825
 C          3.4711276629        0.0965132058       -0.9189124763
 H          3.2431382024        1.1106098954       -1.2194502775
 C          5.7594567081        0.8827830782       -0.3975865666
 F          7.0107977887        0.4477563244       -0.1810123016
 F          5.8084318423        1.6372117299       -1.5056630356
 F          5.4846316281        1.7299662663        0.6194512777
 H          6.0667866764       -1.7492948995        0.2602688378
 C          4.3918194873       -3.8797571632        0.3191826019
 F          5.6808513567       -4.2137773474        0.1560176051
 F          3.6740487438       -4.8213931719       -0.3072251384
 F          4.1382831722       -4.0341230726        1.6368154774
 H          2.0351254387       -2.9539575582       -0.5847674280
 H          1.0902339634        0.4922159297       -1.5605622455
 N         -1.0462928019       -0.3650842670       -1.3786978207
 C         -2.3724430029       -0.6075709132       -1.0973250879
 C         -2.8691048267       -1.8659283585       -0.7518550957
 C         -4.2098923103       -2.0086660930       -0.4273944254
 C         -5.0836897188       -0.9326116171       -0.4401907270
 C         -4.5795108934        0.3120067664       -0.7997817250
 C         -3.2494931773        0.4812063110       -1.1360777057
 H         -2.8725927170        1.4537600041       -1.4125975746
 C         -5.5176486420        1.4874089333       -0.8196992517
 F         -4.8864001982        2.6689118211       -0.8772680699
 F         -6.2983848789        1.5395441079        0.2734596846
 F         -6.3586867093        1.4594290722       -1.8715503979
 H         -6.1210566779       -1.0537604152       -0.1716716333
 C         -4.6888625179       -3.3780697812       -0.0313904322
 F         -5.9964320101       -3.4243986268        0.2574009110
 F         -4.4835684521       -4.2983125481       -0.9919075934
 F         -4.0517361438       -3.8380428705        1.0617463932
 H         -2.2029843620       -2.7136533550       -0.7281985892
 H         -0.8086607073        0.6086292292       -1.5830054132
 C          1.0218985170        2.6957140242        0.6289387195
 C         -0.3403375803        2.7496253633        1.2066047119
 C         -1.0757180647        1.5987011981        1.7964902002
 C         -0.5816986916        0.2980527529        1.8114670372
 C         -1.3172224070       -0.7208055378        2.3923537634
 C         -2.5474907314       -0.4495551780        2.9687335174
 C         -3.0489467520        0.8417115792        2.9541901815
 C         -2.3185196555        1.8603257736        2.3688467416
 H         -2.7153621981        2.8641531900        2.3501369152
 H         -4.0082908297        1.0577571185        3.3965284741
 H         -3.1161641803       -1.2466321904        3.4210280431
 H         -0.9259198545       -1.7266891827        2.3925456331
 H          0.3630729048        0.0637095529        1.3440202012
 H         -0.9966803041        3.4865853834        0.7551572395
 N          0.7957676787        3.3566986401        1.9215216719
 C          1.3313377274        2.6884504398        3.1038293266
 H          2.3735920376        2.9779173417        3.2407669930
 H          0.7518329926        2.9822127619        3.9798573016
 H          1.2793123978        1.6065591191        3.0014224203
 C          0.8420514667        4.8066017866        2.0637109318
 H          0.4242323439        5.2935719836        1.1859560757
 H          0.2581435819        5.0914503356        2.9404792060
 H          1.8736777181        5.1343704831        2.1972216646
 C          1.4438631112        3.4403795296       -0.6281520495
 O          2.5090595335        3.1956067653       -1.1556127500
 O          0.6863259320        4.5055564616       -0.8735124759
 C          1.0535927801        5.3487881253       -1.9688538950
 H          1.5644959244        6.2279742895       -1.5757097765
 H          1.7108654604        4.8102090494       -2.6512121778
 H          0.1340986066        5.6344744295       -2.4761285164
 H          1.5888862068        1.7733417615        0.6978275495
 F          0.2203630346        2.0499462793       -1.7068137869
  72
       -156.97250521
 C          0.4014832457       -1.1813631499       -0.5895430328
 O          0.4587080928       -2.3605865153       -0.3096579903
 N          1.4876911725       -0.3324368344       -0.6542132704
 C          2.8207814061       -0.6282096712       -0.4502154580
 C          3.2771401839       -1.9084693361       -0.1271614842
 C          4.6313275231       -2.1216354082        0.0708941345
 C          5.5586457442       -1.0943927126       -0.0432236768
 C          5.0929780903        0.1743516028       -0.3612187006
 C          3.7453390646        0.4138812319       -0.5706350895
 H          3.3971313870        1.4109691867       -0.8002336602
 C          6.0615950349        1.3140842336       -0.5159589866
 F          7.2792640326        1.0466280365       -0.0194018085
 F          6.2533266823        1.6464837944       -1.8115604900
 F          5.6480562522        2.4386351789        0.0933624402
 H          6.6091782117       -1.2765210019        0.1228888311
 C          5.1468291064       -3.4963763979        0.3988647151
 F          5.9908495971       -3.4893334464        1.4472638596
 F          5.8465169581       -4.0289637807       -0.6243417055
 F          4.1869878264       -4.3800923062        0.6966992058
 H          2.5742264781       -2.7210359516       -0.0315554959
 H          1.2889069309        0.6313914645       -0.9083776499
 N         -0.7454478166       -0.4860978200       -0.8632495097
 C         -2.0490427724       -0.9097582051       -0.8351093655
 C         -2.4442228782       -2.2134541822       -0.5271349596
 C         -3.7926426127       -2.5304782185       -0.4963609350
 C         -4.7778062041       -1.5814901475       -0.7356494768
 C         -4.3721724602       -0.2904958115       -1.0486798066
 C         -3.0326788482        0.0422576823       -1.1192265021
 H         -2.7293212252        1.0388782142       -1.3983302987
 C         -5.4122085641        0.7615861588       -1.3167774811
 F         -4.9277241217        2.0118962418       -1.2041896610
 F         -6.4502184662        0.6946954275       -0.4613921418
 F         -5.9422232333        0.6778554169       -2.5506995887
 H         -5.8234041708       -1.8387029753       -0.6861201127
 C         -4.1794536407       -3.9462308500       -0.1662618926
 F         -5.4591431583       -4.2256720455       -0.4585502232
 F         -3.4382768032       -4.8527068586       -0.8260450175
 F         -4.0268634788       -4.2281911756        1.1410372899
 H         -1.6949640477       -2.9622602968       -0.3245768612
 H         -0.6026395196        0.5041614315       -1.1210175568
 C         -0.0036189977        3.3197099473        0.9808378946
 C         -1.3806412933        2.7661990330        0.9795120529
 C         -1.8256970184        1.6264947054        1.8264318864
 C         -0.9192865830        0.7626203165        2.4326651211
 C         -1.3754744163       -0.3007319011        3.1919957932
 C         -2.7345877972       -0.5130801205        3.3492085107
 C         -3.6411566434        0.3404312634        2.7410484475
 C         -3.1917035505        1.4045107646        1.9795776086
 H         -3.8998497214        2.0674032378        1.5056096536
 H         -4.7010228279        0.1751178157        2.8560350735
 H         -3.0853581956       -1.3460081807        3.9379406830
 H         -0.6635534291       -0.9680819429        3.6557016979
 H          0.1429713782        0.9001894933        2.2986814261
 H         -1.8915491163        2.8259020501        0.0221572485
 N         -1.1141730676        4.0924370596        1.5524615329
 C         -1.1068294932        4.2394634504        3.0058437757
 H         -0.7714667132        3.3227540203        3.4862288804
 H         -0.4381286594        5.0520795786        3.2840347840
 H         -2.1152288550        4.4606231263        3.3524202799
 C         -1.6814615713        5.2674696371        0.9052960389
 H         -1.7148287411        5.1399853276       -0.1723387328
 H         -2.6918421905        5.4196467618        1.2795455328
 H         -1.0775262946        6.1433615890        1.1319400194
 C          0.7996708848        3.6391680852       -0.2787279741
 O          1.9307207921        3.2057366129       -0.3701178374
 O          0.2598814904        4.5754751972       -1.0387181821
 C          0.9696015738        4.9543783199       -2.2200368507
 H          1.4373006838        4.0764415238       -2.6679167143
 H          0.2284342025        5.3760237310       -2.8960216931
 H          1.7356853051        5.6905407638       -1.9693767680
 H          0.6856921589        2.9366620364        1.7298058435
 F         -0.1267130450        2.0126132589       -1.4460847584
  72
       -156.97080797
 C          0.0842085417       -0.9729766867       -1.2728167386
 O          0.0840660872       -2.1659564115       -1.0583518471
 N          1.2093417353       -0.1881420682       -1.4040733051
 C          2.5116338573       -0.5083185704       -1.0995722991
 C          2.9315205598       -1.8112405848       -0.8216670463
 C          4.2506421698       -2.0452330363       -0.4648314465
 C          5.1836418664       -1.0213659362       -0.3913092056
 C          4.7573255374        0.2679280759       -0.6893337708
 C          3.4424482306        0.5352878004       -1.0277663247
 H          3.1249011273        1.5472302798       -1.2377207530
 C          5.7379362159        1.4015372357       -0.5714179293
 F          6.9871711159        1.0493061867       -0.9150289662
 F          5.4225119021        2.4658340303       -1.3228099700
 F          5.8202943891        1.8583961129        0.6993864519
 H          6.2073248349       -1.2176180758       -0.1148301038
 C          4.6352524756       -3.4586559173       -0.1217928589
 F          5.9243254939       -3.5991914999        0.2180336219
 F          4.4148855781       -4.3164121390       -1.1340454644
 F          3.9228191840       -3.9298766867        0.9220182822
 H          2.2221142648       -2.6222141797       -0.8720897379
 H          1.0195904635        0.8147989410       -1.5159899923
 N         -1.0357001467       -0.1949541001       -1.4321620528
 C         -2.3445613944       -0.5038430951       -1.1499616342
 C         -2.7670051204       -1.7592330607       -0.7042535424
 C         -4.1010839897       -1.9615017276       -0.3947679613
 C         -5.0480150735       -0.9503529942       -0.5137847330
 C         -4.6192158666        0.2847930606       -0.9766978708
 C         -3.2897909399        0.5158298461       -1.2898018716
 H         -2.9781694940        1.4855378579       -1.6540744623
 C         -5.5765561662        1.4366711645       -1.1124994635
 F         -5.2555874760        2.4465378563       -0.2737876796
 F         -6.8472483873        1.1209065416       -0.8413983258
 F         -5.5708528809        1.9753638301       -2.3443810718
 H         -6.0827866894       -1.1253435243       -0.2655707449
 C         -4.5509771130       -3.2908163235        0.1472988114
 F         -5.7149283486       -3.7025585379       -0.3842372171
 F         -3.6730757290       -4.2823043695       -0.0468189790
 F         -4.7575363922       -3.2359934953        1.4811857503
 H         -2.0468725321       -2.5562021338       -0.6057054391
 H         -0.8361831243        0.8041189140       -1.5664175878
 C          0.6473880103        2.7116340213        1.1762360279
 C         -0.5818506865        1.9457118188        1.4945006013
 C         -0.6250144035        0.5006649695        1.8439272484
 C          0.4780076300       -0.3395732500        1.7276616436
 C          0.3822553902       -1.6707690268        2.0949900310
 C         -0.8032001702       -2.1671465925        2.6114980466
 C         -1.9006682868       -1.3322920669        2.7432838775
 C         -1.8191959676       -0.0097544023        2.3516893198
 H         -2.6814049229        0.6343507457        2.4379144971
 H         -2.8265053284       -1.7123840665        3.1523512398
 H         -0.8655231717       -3.2019206800        2.9093327435
 H          1.2382519075       -2.3171086908        1.9763487876
 H          1.4072684423        0.0285851276        1.3183584259
 H         -1.4830931354        2.3080568584        1.0051052762
 N         -0.0287545541        2.9059168734        2.4658765361
 C          0.6668048958        2.3884091457        3.6404056549
 H          1.2091031080        1.4768860482        3.4057832845
 H          1.3709063863        3.1379529775        4.0011690281
 H         -0.0600374579        2.1660239331        4.4215164712
 C         -0.7605583939        4.1231949579        2.7829235614
 H         -1.4034043676        4.4221310548        1.9597879338
 H         -1.3748708936        3.9466378529        3.6653985541
 H         -0.0575988645        4.9300945898        2.9889395499
 C          0.7185211584        3.7722194365        0.0844802735
 O          1.7762555961        4.0345073624       -0.4382951631
 O         -0.4076059167        4.4631304529       -0.0359896087
 C         -0.4746976853        5.4799450273       -1.0374922503
 H         -0.4847718689        6.4516727860       -0.5418077430
 H          0.3839137395        5.4053665601       -1.7034744611
 H         -1.3974040341        5.3254197905       -1.5939598855
 H          1.6112048231        2.2174705691        1.2430458797
 F          0.0430034256        2.2549057995       -1.4319402117
  72
       -156.97070797
 C          0.5291696228       -1.0521254440       -0.4265495678
 O          0.6214200352       -2.2020471041       -0.0483343664
 N          1.5873033622       -0.1712082486       -0.5246734770
 C          2.9307838103       -0.4447641240       -0.3636687852
 C          3.4110622045       -1.7242885196       -0.0745067521
 C          4.7756372081       -1.9432259217        0.0232988663
 C          5.6918696886       -0.9167420797       -0.1529237246
 C          5.2016334875        0.3550988432       -0.4264015391
 C          3.8434813142        0.6016483892       -0.5288214742
 H          3.4805465526        1.5990857155       -0.7272085567
 C          6.1943738066        1.4606530262       -0.6596027732
 F          7.2083314714        1.4430183015        0.2229326076
 F          6.7684346835        1.3726121274       -1.8763433055
 F          5.6602268987        2.6880302545       -0.5918944900
 H          6.7532545300       -1.0965074605       -0.0849004704
 C          5.2675493446       -3.3241631893        0.3577816660
 F          5.3698545294       -3.5202287699        1.6886754049
 F          6.4863537734       -3.5826208160       -0.1448173311
 F          4.4621243374       -4.2972936106       -0.0976628623
 H          2.7172987840       -2.5367682768        0.0630936279
 H          1.3609080914        0.7901647753       -0.7639723882
 N         -0.6330229025       -0.4397090742       -0.8086920990
 C         -1.8998997286       -0.9716539208       -0.8498118659
 C         -2.2226306590       -2.2594580959       -0.4113519527
 C         -3.5332517000       -2.7010628460       -0.4963151795
 C         -4.5561450383       -1.8854172504       -0.9588545758
 C         -4.2272186216       -0.6009449493       -1.3734407648
 C         -2.9184992264       -0.1524225312       -1.3533464944
 H         -2.6684799000        0.8306749697       -1.7234991152
 C         -5.3221730412        0.3054618921       -1.8626892299
 F         -4.9666382192        1.6034855068       -1.8545611626
 F         -6.4275059390        0.2291619903       -1.0959717177
 F         -5.7165211392        0.0309370523       -3.1186577868
 H         -5.5744528825       -2.2376823292       -0.9952568859
 C         -3.8340376084       -4.1043133907       -0.0440089728
 F         -5.0573179616       -4.5272101315       -0.4002388995
 F         -2.9689350474       -5.0030497912       -0.5422900018
 F         -3.7749239567       -4.2339433279        1.2969430280
 H         -1.4482362428       -2.9050853411       -0.0215641135
 H         -0.5346418898        0.5310226491       -1.1763202337
 C         -0.6420724847        3.5955215518        1.0863234153
 C         -1.5786988976        2.4488859196        1.1210095535
 C         -1.9174779551        1.6942241808        2.3590961085
 C         -0.9983083431        1.5557373579        3.3918940822
 C         -1.3233871632        0.8069968698        4.5107355947
 C         -2.5638829208        0.1996493580        4.6034392802
 C         -3.4796576416        0.3279176860        3.5707782534
 C         -3.1574966960        1.0673433194        2.4479987126
 H         -3.8633280052        1.1547280954        1.6366547121
 H         -4.4410137892       -0.1562965835        3.6379216126
 H         -2.8159709289       -0.3796688404        5.4809011183
 H         -0.6015164664        0.6938207400        5.3049344990
 H         -0.0204724328        2.0058947644        3.3092461498
 H         -1.6063841925        1.8429873015        0.2213008369
 N         -2.0746425970        3.8146770116        0.8919900512
 C         -2.8072475377        4.4803711568        1.9623385812
 H         -2.4431017278        4.1567028686        2.9366623116
 H         -2.6951389812        5.5582171733        1.8694925817
 H         -3.8627927129        4.2215990309        1.8855186420
 C         -2.5995834069        4.1458159119       -0.4268308575
 H         -2.0589654493        3.6004641017       -1.1956620047
 H         -3.6525922091        3.8784460674       -0.4795083649
 H         -2.4812100884        5.2104917743       -0.6122567535
 C          0.4241873923        3.7589212663        0.0043436979
 O          1.4749405202        3.1696176047        0.0986621711
 O          0.1288196328        4.7193930887       -0.8428982673
 C          1.0656099124        5.0276695077       -1.8758166406
 H          0.8411793822        6.0390575934       -2.1977881242
 H          2.0836336306        4.9492532145       -1.4982843253
 H          0.9301183018        4.3267761649       -2.6981523726
 H         -0.2597941049        3.9551770346        2.0376302192
 F         -0.4007543461        2.0388483700       -1.5632264056
  72
       -156.96819252
 C          0.9314404506       -1.5502749394        0.2697029708
 O          1.4020334307       -2.5762435924       -0.1800834744
 N          1.6639802234       -0.4268345428        0.5918497762
 C          3.0151265791       -0.2196423644        0.4426787281
 C          3.8600508157       -1.1359336853       -0.1886486123
 C          5.2164009862       -0.8720474515       -0.2869504130
 C          5.7772273487        0.2865614413        0.2324672150
 C          4.9281615786        1.1945690318        0.8510331648
 C          3.5678477577        0.9563327411        0.9594668654
 H          2.9284275136        1.6746516935        1.4497222295
 C          5.4779594749        2.4581199875        1.4533816336
 F          5.5151394435        2.4092852562        2.8000392167
 F          6.7232103132        2.7450198980        1.0556827129
 F          4.7283446243        3.5363218048        1.1528683928
 H          6.8351071424        0.4773076307        0.1518217278
 C          6.0795249574       -1.8956670596       -0.9738835374
 F          7.3515624605       -1.5034696403       -1.1336580980
 F          5.6273988098       -2.2066763046       -2.2016604618
 F          6.1328681771       -3.0573921068       -0.2940133365
 H          3.4470070055       -2.0472226354       -0.5919842681
 H          1.1117355069        0.3585288184        0.9224162381
 N         -0.3901749780       -1.3347858792        0.5418667244
 C         -1.4308059663       -2.2224098802        0.4610616451
 C         -1.2819223525       -3.5608424679        0.0870706907
 C         -2.3883853324       -4.3934038561        0.0522168545
 C         -3.6618877163       -3.9363600995        0.3598167673
 C         -3.8028876736       -2.5990716713        0.7087320951
 C         -2.7109542272       -1.7511521726        0.7743108720
 H         -2.8342535154       -0.7179631142        1.0630814474
 C         -5.1573218325       -2.0432105454        1.0405372243
 F         -6.1674238840       -2.7703442536        0.5485238987
 F         -5.3276363460       -0.7954122867        0.5702266786
 F         -5.3708400582       -1.9598903618        2.3697547423
 H         -4.5151008595       -4.5929098678        0.3210471850
 C         -2.1560762990       -5.8295493954       -0.3252231925
 F         -3.2853748467       -6.5240749471       -0.5224483349
 F         -1.4410894940       -5.9526273202       -1.4565807038
 F         -1.4651921451       -6.4984389371        0.6199499033
 H         -0.3056356024       -3.9381209269       -0.1715189925
 H         -0.6210018625       -0.3680902181        0.8675107665
 C         -1.4926870156        3.1023704458       -0.5943302448
 C         -2.2189428508        4.1663606851       -1.3226455827
 C         -3.3661136837        4.9329585311       -0.7595531819
 C         -4.1885381899        4.4131614214        0.2332488412
 C         -5.2411329874        5.1688200207        0.7223356926
 C         -5.4715582658        6.4449580206        0.2325974839
 C         -4.6620731666        6.9596130920       -0.7672643587
 C         -3.6182041674        6.2040244025       -1.2705364833
 H         -2.9954595748        6.5998743247       -2.0579313988
 H         -4.8520481446        7.9469653145       -1.1597590880
 H         -6.2852362546        7.0377375429        0.6255207582
 H         -5.8845921665        4.7580352252        1.4862328857
 H         -4.0172612018        3.4175435119        0.6161218504
 H         -2.2429291766        4.0821881628       -2.4071863586
 N         -0.8586793102        4.4001690934       -0.7925668357
 C         -0.6983618450        5.2410898793        0.3873039284
 H          0.1431160502        4.8789020267        0.9780684402
 H         -0.5128913117        6.2694974804        0.0813007759
 H         -1.5976591198        5.2089601742        1.0004256902
 C          0.2373810770        4.5672973581       -1.7365256866
 H          0.1876941072        3.8302329727       -2.5359348141
 H          0.1906521424        5.5702671186       -2.1643903367
 H          1.1889093144        4.4353104020       -1.2190310837
 C         -0.9677475258        1.8608517350       -1.2891386793
 O          0.1968381875        1.5977100027       -1.4519682155
 O         -1.9955059101        1.1447524673       -1.7163168451
 C         -1.7496803463       -0.0645456814       -2.4372134649
 H         -1.9628182557        0.1198186315       -3.4907392343
 H         -0.7132177170       -0.3777912816       -2.3144584017
 H         -2.4249994711       -0.8209636277       -2.0455964418
 H         -1.7548128468        2.8660803519        0.4339282010
 F         -0.6770525796        1.1225383140        1.2955118435
