# Supplementary material for: Regiodivergent Nucleophilic Fluorination under Hydrogen Bonding Catalysis: A Computational and Experimental Study
Source: J Am Chem Soc. 2023 Apr 20;145(17):9708–17. doi: 10.1021/jacs.3c01303 (PMC10161234; doi:10.1021/jacs.3c01303)
Supplement: Supplementary file 2 — ja3c01303_si_002.zip [file ja3c01303_si_002.zip › ComputationalData_xyz_coordinates/xyz_coordinates/PES/ion_pair/IP-conf-1.xyz]

72
C29N3H24O3F13
C        0.711916000     -1.585609000     -0.660644000
O        0.899052000     -2.720320000     -0.240333000
N       -0.503925000     -1.083334000     -1.058260000
C       -1.747065000     -1.645704000     -0.837676000
C       -1.966638000     -2.942983000     -0.356883000
C       -3.273358000     -3.368369000     -0.106465000
C       -4.375381000     -2.552113000     -0.323211000
C       -4.141232000     -1.266416000     -0.819700000
C       -2.858851000     -0.816645000     -1.080686000
H       -2.691443000      0.198784000     -1.439275000
C       -5.324517000     -0.370070000     -1.065011000
F       -6.172076000     -0.369125000     -0.024802000
F       -4.967420000      0.903845000     -1.283669000
F       -6.035520000     -0.763483000     -2.135075000
H       -5.386281000     -2.898089000     -0.110702000
C       -3.453606000     -4.755151000      0.453025000
F       -4.741508000     -5.104542000      0.552462000
F       -2.921362000     -4.863414000      1.683120000
F       -2.848216000     -5.682536000     -0.305253000
H       -1.123529000     -3.602165000     -0.165636000
H       -0.471397000     -0.075729000     -1.318366000
N        1.688339000     -0.625619000     -0.795149000
C        3.038957000     -0.754109000     -0.523046000
C        3.661190000     -1.940046000     -0.111689000
C        5.037394000     -1.945637000      0.130254000
C        5.822545000     -0.811590000     -0.021478000
C        5.188691000      0.365241000     -0.433315000
C        3.827043000      0.404141000     -0.681490000
H        3.352137000      1.331943000     -1.002461000
C        6.030986000      1.602406000     -0.598014000
F        5.321314000      2.657227000     -1.013931000
F        7.018882000      1.413566000     -1.488209000
F        6.623152000      1.954497000      0.555717000
H        6.894460000     -0.835469000      0.172471000
C        5.655265000     -3.246884000      0.571629000
F        6.973843000     -3.144878000      0.773975000
F        5.112818000     -3.690105000      1.717959000
F        5.468580000     -4.218787000     -0.336606000
H        3.073871000     -2.845644000      0.017309000
H        1.331021000      0.299373000     -1.101357000
C       -1.976402000      4.418572000      0.481747000
C       -1.188456000      3.183405000      0.715842000
C       -1.764414000      1.899912000      1.212093000
C       -3.118832000      1.750246000      1.537794000
C       -3.580476000      0.553632000      2.085077000
C       -2.692601000     -0.496333000      2.323657000
C       -1.341696000     -0.349195000      2.007755000
C       -0.879189000      0.841543000      1.451268000
H        0.175953000      0.958542000      1.197311000
H       -0.643607000     -1.169328000      2.186942000
H       -3.054355000     -1.430856000      2.756714000
H       -4.636412000      0.448496000      2.337364000
H       -3.825283000      2.569058000      1.391421000
H       -0.148525000      3.351249000      0.996534000
N       -1.411586000      3.688226000     -0.673908000
C       -2.354649000      2.999428000     -1.576040000
H       -3.168009000      2.558662000     -0.992764000
H       -2.751792000      3.741080000     -2.277066000
H       -1.773945000      2.224842000     -2.089505000
C       -0.256156000      4.270580000     -1.394289000
H        0.426572000      4.734286000     -0.675365000
H        0.236825000      3.434126000     -1.901425000
H       -0.639318000      5.020060000     -2.095985000
C       -1.448798000      5.810594000      0.744300000
O       -2.010963000      6.789988000      0.331003000
O       -0.332731000      5.808225000      1.452469000
C        0.245202000      7.098349000      1.712610000
H       -0.466319000      7.715958000      2.272125000
H        1.144907000      6.908416000      2.302595000
H        0.496176000      7.588461000      0.764727000
H       -3.064771000      4.373969000      0.512610000
F        0.167421000      1.398261000     -1.519755000
