# Supplementary material for: Regiodivergent Nucleophilic Fluorination under Hydrogen Bonding Catalysis: A Computational and Experimental Study
Source: J Am Chem Soc. 2023 Apr 20;145(17):9708–17. doi: 10.1021/jacs.3c01303 (PMC10161234; doi:10.1021/jacs.3c01303)
Supplement: Supplementary file 2 — ja3c01303_si_002.zip [file ja3c01303_si_002.zip › ComputationalData_xyz_coordinates/xyz_coordinates/PES/ion_pair/IP-conf-10.xyz]

72
C29N3H24O3F13
C       -0.067202000      1.309671000     -0.954769000
O        0.031932000      2.441329000     -0.498806000
N       -1.241934000      0.613319000     -1.094928000
C       -2.511877000      1.022392000     -0.727896000
C       -2.845844000      2.316464000     -0.300581000
C       -4.166910000      2.603947000      0.044411000
C       -5.177700000      1.650298000     -0.016753000
C       -4.830542000      0.368899000     -0.446496000
C       -3.526624000      0.049992000     -0.799124000
H       -3.277851000     -0.962503000     -1.128889000
C       -5.866731000     -0.723029000     -0.491962000
F       -7.115271000     -0.240234000     -0.477302000
F       -5.745890000     -1.485467000     -1.587750000
F       -5.757833000     -1.551398000      0.563233000
H       -6.202540000      1.894677000      0.256225000
C       -4.472091000      4.006123000      0.502987000
F       -5.774606000      4.194498000      0.744118000
F       -4.102068000      4.920277000     -0.408579000
F       -3.814114000      4.312007000      1.634566000
H       -2.078668000      3.085001000     -0.243933000
H       -1.110647000     -0.377591000     -1.416915000
N        0.995494000      0.538029000     -1.375656000
C        2.333159000      0.779223000     -1.107672000
C        2.858920000      2.039116000     -0.792148000
C        4.214584000      2.157011000     -0.484773000
C        5.073191000      1.064112000     -0.487175000
C        4.538280000     -0.180874000     -0.824522000
C        3.196153000     -0.330714000     -1.136100000
H        2.791210000     -1.315555000     -1.374265000
C        5.451082000     -1.377450000     -0.845676000
F        4.779770000     -2.534300000     -0.781898000
F        6.313971000     -1.362432000      0.182216000
F        6.193837000     -1.419670000     -1.966016000
H        6.126267000      1.172544000     -0.229850000
C        4.724499000      3.511790000     -0.071150000
F        6.060638000      3.588001000     -0.105116000
F        4.249521000      4.490962000     -0.854551000
F        4.349823000      3.813919000      1.186180000
H        2.209072000      2.910134000     -0.772634000
H        0.728448000     -0.430620000     -1.616389000
C       -0.970356000     -2.697960000      0.607099000
C        0.440265000     -2.856458000      1.000774000
C        1.318750000     -1.761707000      1.498959000
C        0.889559000     -0.433796000      1.599977000
C        1.762700000      0.550610000      2.060940000
C        3.068766000      0.215633000      2.421485000
C        3.502128000     -1.107452000      2.322965000
C        2.631605000     -2.091917000      1.859900000
H        2.973269000     -3.124848000      1.768158000
H        4.523686000     -1.372945000      2.598910000
H        3.752178000      0.990694000      2.772766000
H        1.422280000      1.585366000      2.121884000
H       -0.122958000     -0.149881000      1.305090000
H        0.957845000     -3.677800000      0.503269000
N       -0.654251000     -3.410301000      1.878553000
C       -0.994943000     -2.725185000      3.140978000
H       -0.922859000     -1.642626000      3.014394000
H       -2.019575000     -3.004539000      3.408985000
H       -0.289477000     -3.057169000      3.910832000
C       -0.803161000     -4.878124000      1.973971000
H       -0.444324000     -5.347853000      1.055745000
H       -0.209011000     -5.217443000      2.828732000
H       -1.863411000     -5.108153000      2.130307000
C       -1.619089000     -3.468636000     -0.519089000
O       -2.762046000     -3.265778000     -0.840211000
O       -0.836660000     -4.401959000     -1.031056000
C       -1.385905000     -5.132160000     -2.135499000
H       -2.296100000     -5.658349000     -1.825246000
H       -1.619146000     -4.437522000     -2.950899000
H       -0.612871000     -5.841739000     -2.441009000
H       -1.468925000     -1.744418000      0.781833000
F       -0.381653000     -1.706370000     -1.763618000
