# Supplementary material for: Regiodivergent Nucleophilic Fluorination under Hydrogen Bonding Catalysis: A Computational and Experimental Study
Source: J Am Chem Soc. 2023 Apr 20;145(17):9708–17. doi: 10.1021/jacs.3c01303 (PMC10161234; doi:10.1021/jacs.3c01303)
Supplement: Supplementary file 2 — ja3c01303_si_002.zip [file ja3c01303_si_002.zip › ComputationalData_xyz_coordinates/xyz_coordinates/PES/ion_pair/IP-conf-11.xyz]

72
C29N3H24O3F13
C       -0.476382000      0.923239000     -0.863280000
O       -0.478029000      2.107532000     -0.555242000
N       -1.595466000      0.121453000     -0.894481000
C       -2.908053000      0.492331000     -0.651503000
C       -3.322621000      1.793588000     -0.341340000
C       -4.679545000      2.048520000     -0.123089000
C       -5.643680000      1.053342000     -0.199284000
C       -5.214458000     -0.240774000     -0.510499000
C       -3.878670000     -0.524867000     -0.737200000
H       -3.564446000     -1.540890000     -0.972001000
C       -6.244268000     -1.332458000     -0.629734000
F       -7.137526000     -1.285470000      0.370449000
F       -6.946620000     -1.230091000     -1.771970000
F       -5.698233000     -2.554824000     -0.617522000
H       -6.696155000      1.269459000     -0.019610000
C       -5.069802000      3.463188000      0.216007000
F       -4.491241000      3.878340000      1.355875000
F       -6.390934000      3.606980000      0.371558000
F       -4.687607000      4.327476000     -0.738563000
H       -2.592421000      2.595392000     -0.269175000
H       -1.409138000     -0.872830000     -1.059686000
N        0.631279000      0.204098000     -1.237658000
C        1.954733000      0.598883000     -1.171168000
C        2.396481000      1.817645000     -0.622952000
C        3.759592000      2.074181000     -0.546232000
C        4.718463000      1.168170000     -1.002976000
C        4.267595000     -0.028952000     -1.546838000
C        2.909059000     -0.318975000     -1.636095000
H        2.574336000     -1.266728000     -2.065153000
C        5.243426000     -1.077840000     -2.007764000
F        5.226173000     -2.153440000     -1.196610000
F        6.502933000     -0.630292000     -2.034159000
F        4.953321000     -1.528999000     -3.237426000
H        5.782803000      1.386660000     -0.924378000
C        4.237450000      3.377767000      0.038873000
F        5.299770000      3.202597000      0.841691000
F        4.625204000      4.238211000     -0.920201000
F        3.295207000      3.997090000      0.757753000
H        1.673828000      2.537300000     -0.249901000
H        0.431094000     -0.800675000     -1.470816000
C        0.164899000     -2.622860000      1.761069000
C        1.274682000     -1.852336000      1.147837000
C        1.988661000     -0.748741000      1.844306000
C        1.249274000      0.255288000      2.475024000
C        1.905048000      1.351521000      3.037245000
C        3.296228000      1.434934000      2.983800000
C        4.035243000      0.428732000      2.357217000
C        3.383512000     -0.656051000      1.774934000
H        3.958575000     -1.427395000      1.256684000
H        5.122909000      0.498236000      2.307046000
H        3.808457000      2.290931000      3.425859000
H        1.326228000      2.139308000      3.520747000
H        0.159263000      0.186115000      2.513163000
H        1.202454000     -1.798680000      0.060323000
N        1.470720000     -3.280301000      1.532230000
C        2.249436000     -3.624333000      2.738874000
H        2.112006000     -2.848953000      3.498599000
H        1.887839000     -4.590659000      3.107019000
H        3.306964000     -3.691866000      2.461844000
C        1.668733000     -4.226317000      0.407254000
H        1.091346000     -3.873544000     -0.453851000
H        2.741701000     -4.229847000      0.183297000
H        1.333340000     -5.218690000      0.721719000
C       -1.100345000     -2.965504000      1.015546000
O       -2.001700000     -2.169180000      0.984057000
O       -1.132964000     -4.189704000      0.531671000
C       -2.274306000     -4.494474000     -0.284188000
H       -2.150445000     -5.534625000     -0.596101000
H       -3.197541000     -4.368759000      0.293300000
H       -2.270830000     -3.823571000     -1.151744000
H       -0.020381000     -2.443106000      2.822461000
F       -0.172479000     -2.231977000     -1.399457000
