# Supplementary material for: Regiodivergent Nucleophilic Fluorination under Hydrogen Bonding Catalysis: A Computational and Experimental Study
Source: J Am Chem Soc. 2023 Apr 20;145(17):9708–17. doi: 10.1021/jacs.3c01303 (PMC10161234; doi:10.1021/jacs.3c01303)
Supplement: Supplementary file 2 — ja3c01303_si_002.zip [file ja3c01303_si_002.zip › ComputationalData_xyz_coordinates/xyz_coordinates/PES/ion_pair/IP-conf-12.xyz]

72
C29N3H24O3F13
C        0.088499000     -1.398373000     -1.037679000
O        0.041625000     -2.507603000     -0.526804000
N       -1.009889000     -0.680459000     -1.458232000
C       -2.328269000     -0.914895000     -1.105783000
C       -2.793905000     -2.085745000     -0.490093000
C       -4.132707000     -2.173153000     -0.108381000
C       -5.040194000     -1.144507000     -0.333392000
C       -4.570932000      0.002372000     -0.976032000
C       -3.243488000      0.123633000     -1.362019000
H       -2.893962000      1.029135000     -1.863103000
C       -5.531305000      1.116652000     -1.299586000
F       -6.040341000      0.991681000     -2.535440000
F       -6.566600000      1.152298000     -0.453360000
F       -4.937862000      2.322377000     -1.251355000
H       -6.079970000     -1.229840000     -0.022606000
C       -4.571283000     -3.441229000      0.577640000
F       -5.856198000     -3.406692000      0.945763000
F       -3.847418000     -3.676748000      1.685179000
F       -4.413865000     -4.514088000     -0.214031000
H       -2.110055000     -2.910781000     -0.305726000
H       -0.779586000      0.263353000     -1.828921000
N        1.241646000     -0.683937000     -1.263939000
C        2.529712000     -1.030416000     -0.888000000
C        2.894915000     -2.276941000     -0.362015000
C        4.226014000     -2.509688000     -0.011023000
C        5.214596000     -1.546080000     -0.164209000
C        4.836584000     -0.308952000     -0.691754000
C        3.523590000     -0.046876000     -1.051759000
H        3.250525000      0.928025000     -1.459136000
C        5.890076000      0.744686000     -0.913378000
F        6.841981000      0.706300000      0.029049000
F        5.378196000      1.982257000     -0.913742000
F        6.511867000      0.582111000     -2.094527000
H        6.246692000     -1.744532000      0.120753000
C        4.561977000     -3.863442000      0.558789000
F        5.863968000     -3.993613000      0.836330000
F        3.889390000     -4.102539000      1.697291000
F        4.236458000     -4.853029000     -0.288651000
H        2.144868000     -3.052265000     -0.228666000
H        1.086796000      0.269082000     -1.623848000
C       -0.874210000      1.765193000      0.860212000
C       -0.393878000      2.965180000      1.599077000
C        0.755704000      3.817146000      1.189783000
C        1.516353000      3.559715000      0.042860000
C        2.585073000      4.396715000     -0.277244000
C        2.901628000      5.482286000      0.540911000
C        2.146686000      5.736511000      1.686452000
C        1.077632000      4.904759000      2.011321000
H        0.491258000      5.095647000      2.912283000
H        2.393032000      6.581064000      2.330817000
H        3.741285000      6.130326000      0.285842000
H        3.174761000      4.196369000     -1.172850000
H        1.263609000      2.724763000     -0.616772000
H       -0.603052000      2.966677000      2.670262000
N       -1.687966000      2.997895000      0.839187000
C       -1.732672000      3.731357000     -0.448990000
H       -2.691260000      3.498128000     -0.924954000
H       -1.667249000      4.803384000     -0.232499000
H       -0.911691000      3.397549000     -1.093069000
C       -2.939298000      3.140211000      1.619404000
H       -2.811561000      2.721336000      2.618418000
H       -3.156853000      4.212418000      1.675122000
H       -3.739779000      2.608224000      1.096123000
C       -1.344628000      0.540045000      1.600332000
O       -2.433839000      0.380463000      2.086342000
O       -0.351537000     -0.332727000      1.637468000
C       -0.603515000     -1.549823000      2.361091000
H       -0.769964000     -1.318864000      3.419863000
H       -1.481361000     -2.055110000      1.944285000
H        0.289184000     -2.164088000      2.223218000
H       -0.408138000      1.570360000     -0.116853000
F        0.081913000      1.621467000     -1.993877000
