# Supplementary material for: Regiodivergent Nucleophilic Fluorination under Hydrogen Bonding Catalysis: A Computational and Experimental Study
Source: J Am Chem Soc. 2023 Apr 20;145(17):9708–17. doi: 10.1021/jacs.3c01303 (PMC10161234; doi:10.1021/jacs.3c01303)
Supplement: Supplementary file 2 — ja3c01303_si_002.zip [file ja3c01303_si_002.zip › ComputationalData_xyz_coordinates/xyz_coordinates/PES/ion_pair/IP-conf-2.xyz]

72
C29N3H24O3F13
C        0.340634000      1.809973000     -0.588361000
O        0.530384000      2.884066000     -0.032396000
N       -0.889568000      1.333829000     -0.978987000
C       -2.125622000      1.876567000     -0.676043000
C       -2.325085000      3.181301000     -0.205524000
C       -3.623056000      3.625578000      0.055835000
C       -4.736787000      2.818485000     -0.136130000
C       -4.523328000      1.520478000     -0.608357000
C       -3.247739000      1.049397000     -0.875949000
H       -3.101263000      0.030696000     -1.237705000
C       -5.717728000      0.639547000     -0.862795000
F       -6.643460000      0.763634000      0.099615000
F       -6.326306000      0.952342000     -2.020505000
F       -5.390969000     -0.657064000     -0.935261000
H       -5.741473000      3.181517000      0.076206000
C       -3.782425000      5.030398000      0.576229000
F       -5.065863000      5.388964000      0.697401000
F       -3.194185000      5.929212000     -0.229442000
F       -3.216676000      5.178124000      1.786244000
H       -1.473266000      3.838243000     -0.048369000
H       -0.868283000      0.364721000     -1.328131000
N        1.322726000      0.901638000     -0.902132000
C        2.671516000      0.996027000     -0.618228000
C        3.306914000      2.129477000     -0.090378000
C        4.673616000      2.080022000      0.191060000
C        5.440887000      0.942819000     -0.033405000
C        4.796831000     -0.175517000     -0.567592000
C        3.442448000     -0.155954000     -0.861001000
H        2.954104000     -1.041221000     -1.267822000
C        5.591290000     -1.418851000     -0.867760000
F        4.841120000     -2.528259000     -0.783056000
F        6.623768000     -1.571532000     -0.028965000
F        6.102738000     -1.395003000     -2.110609000
H        6.503706000      0.921697000      0.201881000
C        5.304429000      3.320348000      0.769581000
F        6.616578000      3.174181000      0.985704000
F        5.152216000      4.379105000     -0.042205000
F        4.746194000      3.658832000      1.943777000
H        2.733341000      3.032308000      0.105122000
H        0.959341000      0.000379000     -1.294112000
C       -0.675928000     -2.690648000      0.361714000
C       -0.375396000     -4.075154000      0.824523000
C       -1.410641000     -5.137942000      0.961717000
C       -2.741409000     -4.822615000      1.247068000
C       -3.686233000     -5.841661000      1.370818000
C       -3.304217000     -7.172236000      1.204220000
C       -1.973460000     -7.489195000      0.923002000
C       -1.025784000     -6.475298000      0.808520000
H        0.017804000     -6.718154000      0.596193000
H       -1.672876000     -8.529868000      0.796854000
H       -4.045175000     -7.967279000      1.297720000
H       -4.723271000     -5.592930000      1.598474000
H       -3.042308000     -3.782295000      1.384558000
H        0.505180000     -4.168379000      1.464532000
N        0.034714000     -3.618952000     -0.534754000
C       -0.743429000     -4.055371000     -1.715713000
H       -1.793325000     -4.187317000     -1.439268000
H       -0.635678000     -3.261038000     -2.461942000
H       -0.328289000     -5.006658000     -2.065647000
C        1.474612000     -3.494786000     -0.848050000
H        2.034069000     -3.228547000      0.049556000
H        1.804461000     -4.466999000     -1.229434000
H        1.560546000     -2.714685000     -1.610663000
C       -0.088692000     -1.463445000      1.005902000
O       -0.810131000     -0.563256000      1.347314000
O        1.210779000     -1.528429000      1.257493000
C        1.734929000     -0.484994000      2.097678000
H        1.339270000     -0.606868000      3.113221000
H        2.821977000     -0.607087000      2.085357000
H        1.450190000      0.498426000      1.708025000
H       -1.683053000     -2.483414000      0.004294000
F       -0.059153000     -1.112581000     -1.720760000
