# Supplementary material for: Regiodivergent Nucleophilic Fluorination under Hydrogen Bonding Catalysis: A Computational and Experimental Study
Source: J Am Chem Soc. 2023 Apr 20;145(17):9708–17. doi: 10.1021/jacs.3c01303 (PMC10161234; doi:10.1021/jacs.3c01303)
Supplement: Supplementary file 2 — ja3c01303_si_002.zip [file ja3c01303_si_002.zip › ComputationalData_xyz_coordinates/xyz_coordinates/PES/ion_pair/IP-conf-3.xyz]

72
C29N3H24O3F13
C       -0.066577000      1.309148000     -0.955338000
C       -0.971570000     -2.696803000      0.607191000
C        0.439001000     -2.854943000      1.001282000
C       -0.996731000     -2.722713000      3.141092000
C       -0.804521000     -4.876220000      1.975181000
H       -0.924738000     -1.640211000      3.013988000
H       -0.291407000     -3.054236000      3.911274000
H       -0.210729000     -5.215069000      2.830375000
H       -0.445242000     -5.346382000      1.057350000
N       -0.655681000     -3.408424000      1.879088000
F       -0.384187000     -1.706462000     -1.764929000
H        0.729124000     -0.431023000     -1.617362000
H       -1.110132000     -0.378017000     -1.418136000
N        0.996100000      0.537390000     -1.376297000
N       -1.241372000      0.613155000     -1.095964000
O        0.032913000      2.440637000     -0.499016000
C        2.333788000      0.778206000     -1.107971000
C        3.196528000     -0.331897000     -1.136168000
C        2.859775000      2.038032000     -0.792472000
C        4.538656000     -0.182341000     -0.824339000
H        2.791460000     -1.316684000     -1.374360000
C        4.215389000      2.155646000     -0.484857000
H        2.210130000      2.909198000     -0.773197000
C        5.073758000      1.062526000     -0.486971000
H        6.126805000      1.170768000     -0.229451000
C       -2.511178000      1.022381000     -0.728649000
C       -3.526101000      0.050145000     -0.799877000
C       -2.844895000      2.316447000     -0.301077000
C       -4.829915000      0.369198000     -0.446964000
H       -3.277506000     -0.962318000     -1.129875000
C       -4.165848000      2.604071000      0.044213000
H       -2.077599000      3.084867000     -0.244479000
C       -5.176786000      1.650574000     -0.016923000
H       -6.201538000      1.895064000      0.256285000
C        5.451043000     -1.379243000     -0.845442000
C        4.725669000      3.510228000     -0.071025000
C       -4.470751000      4.006202000      0.503110000
C       -5.866369000     -0.722485000     -0.492383000
F        6.315726000     -1.363141000      0.180892000
F        4.779383000     -2.535757000     -0.778897000
F        6.191749000     -1.423339000     -1.967068000
F        4.353558000      3.811007000      1.187397000
F        6.061723000      3.586883000     -0.107679000
F        4.248753000      4.489976000     -0.852485000
F       -3.812790000      4.311675000      1.634806000
F       -5.773242000      4.194807000      0.744205000
F       -4.100472000      4.920500000     -0.408211000
F       -7.114791000     -0.239353000     -0.477892000
F       -5.745659000     -1.485089000     -1.588071000
F       -5.757803000     -1.550744000      0.562923000
H       -1.864826000     -5.106244000      2.131158000
H       -2.021394000     -3.002045000      3.409005000
H        0.956755000     -3.676514000      0.504334000
H       -1.470255000     -1.743198000      0.781293000
C        1.317293000     -1.759908000      1.499165000
C        0.887948000     -0.432001000      1.599706000
C        2.630148000     -2.089849000      1.860330000
C        1.760937000      0.552649000      2.060420000
H       -0.124585000     -0.148288000      1.304659000
C        3.500535000     -1.105130000      2.323125000
H        2.971949000     -3.122763000      1.768933000
C        3.067017000      0.217929000      2.421191000
H        1.420370000      1.587374000      2.120979000
H        4.522121000     -1.370415000      2.599192000
H        3.750318000      0.993176000      2.772276000
C       -1.620073000     -3.468295000     -0.518577000
O       -2.763194000     -3.266192000     -0.839557000
O       -0.837249000     -4.401479000     -1.030200000
C       -1.386276000     -5.132434000     -2.134248000
H       -0.612829000     -5.841573000     -2.439732000
H       -2.296017000     -5.659163000     -1.823572000
H       -1.620230000     -4.438232000     -2.949813000
