# Supplementary material for: Regiodivergent Nucleophilic Fluorination under Hydrogen Bonding Catalysis: A Computational and Experimental Study
Source: J Am Chem Soc. 2023 Apr 20;145(17):9708–17. doi: 10.1021/jacs.3c01303 (PMC10161234; doi:10.1021/jacs.3c01303)
Supplement: Supplementary file 2 — ja3c01303_si_002.zip [file ja3c01303_si_002.zip › ComputationalData_xyz_coordinates/xyz_coordinates/PES/ion_pair/IP-conf-4.xyz]

72
C29N3H24O3F13
C       -0.133146000      1.381489000     -0.831365000
C        0.756756000     -3.085443000      0.731624000
C       -0.705908000     -3.092682000      0.568250000
C       -0.003678000     -5.423372000      1.455231000
C       -0.310865000     -3.551430000      3.020277000
H        0.778803000     -5.782064000      2.132238000
H        0.243940000     -5.666564000      0.420243000
H       -0.402498000     -2.464281000      3.086136000
H        0.547799000     -3.887399000      3.612509000
N       -0.089726000     -3.956428000      1.617529000
C       -1.316861000     -3.750273000     -0.644533000
O       -0.765533000     -4.589754000     -1.307724000
O       -2.553061000     -3.317506000     -0.829951000
C       -3.199485000     -3.784537000     -2.020700000
H       -3.294685000     -4.876268000     -1.996295000
H       -4.186158000     -3.312922000     -2.031975000
H       -2.613659000     -3.481659000     -2.896691000
F       -0.350112000     -1.655014000     -1.610502000
H       -1.130286000     -0.351457000     -1.221716000
H        0.697218000     -0.340111000     -1.498811000
N       -1.286557000      0.642922000     -0.928084000
N        0.943008000      0.636670000     -1.263103000
O       -0.063611000      2.528024000     -0.407363000
C       -2.565187000      1.029090000     -0.570891000
C       -3.546704000      0.020667000     -0.571306000
C       -2.941056000      2.334886000     -0.221958000
C       -4.859399000      0.316423000     -0.233323000
H       -3.256945000     -1.001046000     -0.828113000
C       -4.269873000      2.599055000      0.112402000
H       -2.199166000      3.129768000     -0.213595000
C       -5.248577000      1.610936000      0.114472000
H       -6.279311000      1.836733000      0.381754000
C        2.280284000      0.913165000     -1.036558000
C        3.177206000     -0.161692000     -1.180585000
C        2.779619000      2.164288000     -0.651643000
C        4.524940000      0.010792000     -0.912350000
H        2.793961000     -1.139346000     -1.476723000
C        4.143832000      2.305834000     -0.391767000
H        2.104637000      3.009310000     -0.543087000
C        5.035232000      1.246711000     -0.507144000
H        6.094752000      1.372818000     -0.286682000
C       -5.879962000     -0.789190000     -0.287720000
C       -4.618283000      4.013068000      0.498373000
C        4.626672000      3.649173000      0.086976000
C        5.475649000     -1.147436000     -1.052954000
F       -6.315657000     -1.002265000     -1.542664000
F       -5.376775000     -1.956985000      0.141781000
F       -6.959386000     -0.522328000      0.456969000
F       -4.241638000      4.893905000     -0.442280000
F       -5.931079000      4.181819000      0.694560000
F       -4.000464000      4.383248000      1.633477000
F        4.130001000      4.654506000     -0.649180000
F        5.960702000      3.755230000      0.055263000
F        4.247394000      3.884111000      1.356881000
F        6.321559000     -1.224193000     -0.012970000
F        4.842448000     -2.323943000     -1.135323000
F        6.238153000     -1.036280000     -2.154966000
H       -1.231772000     -4.030826000      3.368961000
H       -0.972506000     -5.858171000      1.725491000
H       -1.294628000     -2.280490000      0.991638000
C        1.536319000     -1.963929000      1.324011000
C        2.880487000     -2.190008000      1.647179000
C        0.970681000     -0.705577000      1.549881000
C        3.649173000     -1.167204000      2.198595000
H        3.324279000     -3.169952000      1.459266000
C        1.744205000      0.318799000      2.095774000
H       -0.069257000     -0.510471000      1.279832000
C        3.082000000      0.089685000      2.419299000
H        4.695511000     -1.348698000      2.447981000
H        1.301006000      1.303150000      2.255244000
H        3.686124000      0.895588000      2.839674000
H        1.282688000     -3.707930000      0.003935000
