# Supplementary material for: Regiodivergent Nucleophilic Fluorination under Hydrogen Bonding Catalysis: A Computational and Experimental Study
Source: J Am Chem Soc. 2023 Apr 20;145(17):9708–17. doi: 10.1021/jacs.3c01303 (PMC10161234; doi:10.1021/jacs.3c01303)
Supplement: Supplementary file 2 — ja3c01303_si_002.zip [file ja3c01303_si_002.zip › ComputationalData_xyz_coordinates/xyz_coordinates/PES/ion_pair/IP-conf-5.xyz]

72
C29N3H24O3F13
C       -0.067486000      1.310573000     -0.954278000
O        0.031467000      2.442064000     -0.497865000
N       -1.241977000      0.613891000     -1.094382000
C       -2.511933000      1.022725000     -0.727123000
C       -2.846485000      2.317418000     -0.302129000
C       -4.167543000      2.604781000      0.042957000
C       -5.177798000      1.650408000     -0.015884000
C       -4.830056000      0.368372000     -0.443205000
C       -3.526097000      0.049547000     -0.795823000
H       -3.276842000     -0.963560000     -1.123415000
C       -5.865458000     -0.724394000     -0.486217000
F       -7.114365000     -0.242685000     -0.468579000
F       -5.746568000     -1.486652000     -1.582380000
F       -5.753292000     -1.552776000      0.568611000
H       -6.202643000      1.894697000      0.257141000
C       -4.473337000      4.007644000      0.499001000
F       -5.775856000      4.195720000      0.740352000
F       -4.104249000      4.920289000     -0.414469000
F       -3.815035000      4.316057000      1.629699000
H       -2.079749000      3.086530000     -0.247340000
H       -1.110385000     -0.377220000     -1.416128000
N        0.995439000      0.539511000     -1.375841000
C        2.333028000      0.780636000     -1.107314000
C        2.858558000      2.040332000     -0.790574000
C        4.214112000      2.158102000     -0.482699000
C        5.072851000      1.065292000     -0.485813000
C        4.538196000     -0.179442000     -0.824433000
C        3.196158000     -0.329162000     -1.136492000
H        2.791408000     -1.313850000     -1.375628000
C        5.451092000     -1.375926000     -0.846560000
F        4.779888000     -2.532845000     -0.782702000
F        6.314659000     -1.361169000      0.180759000
F        6.193072000     -1.417769000     -1.967431000
H        6.125847000      1.173626000     -0.228117000
C        4.723903000      3.512417000     -0.067408000
F        6.059943000      3.589552000     -0.103817000
F        4.246775000      4.492839000     -0.847894000
F        4.351535000      3.811753000      1.191285000
H        2.208612000      2.911254000     -0.770508000
H        0.728789000     -0.429028000     -1.617061000
C       -0.970208000     -2.699936000      0.605387000
C        0.440714000     -2.857767000      0.998248000
C        1.318607000     -1.762887000      1.497162000
C        0.888712000     -0.435254000      1.598773000
C        1.761252000      0.549364000      2.060433000
C        3.067401000      0.214858000      2.421114000
C        3.501453000     -1.107961000      2.322017000
C        2.631545000     -2.092628000      1.858226000
H        2.973750000     -3.125335000      1.766001000
H        4.523086000     -1.373077000      2.598056000
H        3.750348000      0.990088000      2.772926000
H        1.420300000      1.583919000      2.121820000
H       -0.123894000     -0.151757000      1.303805000
H        0.958602000     -3.678251000      0.499645000
N       -0.652962000     -3.413340000      1.876004000
C       -0.993484000     -2.729554000      3.139174000
H       -0.922316000     -1.646827000      3.013450000
H       -2.017739000     -3.009925000      3.407565000
H       -0.287317000     -3.061602000      3.908360000
C       -0.800485000     -4.881335000      1.970274000
H       -0.442567000     -5.349940000      1.051115000
H       -0.204833000     -5.220922000      2.823890000
H       -1.860304000     -5.112432000      2.127922000
C       -1.618758000     -3.469743000     -0.521506000
O       -2.761791000     -3.267021000     -0.842436000
O       -0.835935000     -4.402205000     -1.034496000
C       -1.384954000     -5.131620000     -2.139563000
H       -1.617939000     -4.436409000     -2.954552000
H       -0.611891000     -5.841037000     -2.445376000
H       -2.295260000     -5.657966000     -1.829915000
H       -1.469384000     -1.746973000      0.781506000
F       -0.382296000     -1.705234000     -1.763624000
