# Supplementary material for: Regiodivergent Nucleophilic Fluorination under Hydrogen Bonding Catalysis: A Computational and Experimental Study
Source: J Am Chem Soc. 2023 Apr 20;145(17):9708–17. doi: 10.1021/jacs.3c01303 (PMC10161234; doi:10.1021/jacs.3c01303)
Supplement: Supplementary file 2 — ja3c01303_si_002.zip [file ja3c01303_si_002.zip › ComputationalData_xyz_coordinates/xyz_coordinates/PES/ion_pair/IP-conf-6.xyz]

72
C29N3H24O3F13
C       -0.036477000      1.249848000     -0.970134000
O        0.058272000      2.398414000     -0.557099000
N       -1.213013000      0.556405000     -1.113635000
C       -2.485216000      0.979120000     -0.772940000
C       -2.817539000      2.280847000     -0.367102000
C       -4.141328000      2.580287000     -0.043319000
C       -5.156920000      1.631786000     -0.104632000
C       -4.811635000      0.342702000     -0.512403000
C       -3.505266000      0.011780000     -0.844103000
H       -3.258473000     -1.006454000     -1.157178000
C       -5.853222000     -0.744235000     -0.554905000
F       -7.099143000     -0.254551000     -0.562941000
F       -5.723018000     -1.523567000     -1.637641000
F       -5.762058000     -1.557271000      0.513815000
H       -6.183690000      1.885630000      0.151929000
C       -4.444150000      3.990516000      0.391496000
F       -5.747047000      4.186620000      0.624240000
F       -4.067758000      4.888926000     -0.533075000
F       -3.789742000      4.312532000      1.520656000
H       -2.046760000      3.045737000     -0.310954000
H       -1.081437000     -0.443154000     -1.409373000
N        1.028750000      0.456089000     -1.336537000
C        2.367137000      0.699686000     -1.080683000
C        2.891294000      1.949820000     -0.721456000
C        4.252679000      2.068333000     -0.444238000
C        5.124341000      0.987894000     -0.522295000
C        4.594016000     -0.243900000     -0.908566000
C        3.242839000     -0.395998000     -1.183237000
H        2.846118000     -1.372063000     -1.469178000
C        5.489720000     -1.452369000     -0.960022000
F        5.088429000     -2.342417000     -1.877869000
F        5.515044000     -2.103691000      0.218414000
F        6.758294000     -1.129328000     -1.244643000
H        6.184594000      1.099678000     -0.301172000
C        4.754629000      3.422018000     -0.017789000
F        6.084808000      3.455170000      0.124795000
F        4.426356000      4.379661000     -0.899648000
F        4.224382000      3.795535000      1.161033000
H        2.234372000      2.813013000     -0.648945000
H        0.757964000     -0.514125000     -1.568014000
C       -1.024030000     -2.659213000      0.707229000
C        0.395781000     -2.713737000      1.097963000
C        1.199392000     -1.553775000      1.574093000
C        0.671236000     -0.262532000      1.698720000
C        1.476582000      0.782763000      2.143988000
C        2.816181000      0.548818000      2.463369000
C        3.349830000     -0.732501000      2.334866000
C        2.544215000     -1.780135000      1.889365000
H        2.964802000     -2.781388000      1.775111000
H        4.398178000     -0.918474000      2.571172000
H        3.446358000      1.372774000      2.802445000
H        1.058476000      1.786881000      2.223488000
H       -0.367489000     -0.053818000      1.433181000
H        0.965342000     -3.505624000      0.609755000
N       -0.655195000     -3.325384000      1.989864000
C       -1.037629000     -2.642537000      3.241964000
H       -1.063881000     -1.561221000      3.091391000
H       -2.029455000     -3.005239000      3.532057000
H       -0.294848000     -2.893329000      4.007592000
C       -0.701887000     -4.797936000      2.118530000
H       -0.294972000     -5.263658000      1.219105000
H       -0.100853000     -5.072372000      2.991503000
H       -1.745597000     -5.098836000      2.265216000
C       -1.620220000     -3.481500000     -0.412156000
O       -2.751907000     -3.303121000     -0.783609000
O       -0.809067000     -4.422552000     -0.860259000
C       -1.305327000     -5.194937000     -1.961059000
H       -0.514036000     -5.906579000     -2.209777000
H       -2.223082000     -5.719561000     -1.671153000
H       -1.510040000     -4.530246000     -2.808412000
H       -1.583648000     -1.737435000      0.868921000
F       -0.356801000     -1.778433000     -1.722921000
