# Supplementary material for: Regiodivergent Nucleophilic Fluorination under Hydrogen Bonding Catalysis: A Computational and Experimental Study
Source: J Am Chem Soc. 2023 Apr 20;145(17):9708–17. doi: 10.1021/jacs.3c01303 (PMC10161234; doi:10.1021/jacs.3c01303)
Supplement: Supplementary file 2 — ja3c01303_si_002.zip [file ja3c01303_si_002.zip › ComputationalData_xyz_coordinates/xyz_coordinates/PES/ion_pair/IP-conf-7.xyz]

72
C29N3H24O3F13
C        0.066436000     -1.309857000     -0.955890000
O       -0.033038000     -2.441453000     -0.499852000
N        1.241247000     -0.613832000     -1.096348000
C        2.511006000     -1.022987000     -0.728795000
C        2.844777000     -2.317125000     -0.301492000
C        4.165671000     -2.604667000      0.044093000
C        5.176493000     -1.651007000     -0.016456000
C        4.829553000     -0.369557000     -0.446213000
C        3.525805000     -0.050591000     -0.799442000
H        3.277216000      0.961953000     -1.129210000
C        5.865787000      0.722358000     -0.490991000
F        7.114313000      0.239514000     -0.475899000
F        5.745452000      1.485041000     -1.586661000
F        5.756476000      1.550479000      0.564348000
H        6.201198000     -1.895426000      0.256993000
C        4.470631000     -4.006884000      0.502689000
F        5.773095000     -4.195420000      0.743980000
F        4.100603000     -4.920992000     -0.408918000
F        3.812489000     -4.312700000      1.634194000
H        2.077570000     -3.085666000     -0.245335000
H        1.110026000      0.377406000     -1.418114000
N       -0.996223000     -0.537962000     -1.376659000
C       -2.333882000     -0.778677000     -1.108132000
C       -2.859934000     -2.038428000     -0.792437000
C       -4.215489000     -2.155873000     -0.484491000
C       -5.073739000     -1.062665000     -0.486487000
C       -4.538579000      0.182122000     -0.824074000
C       -3.196516000      0.331522000     -1.136219000
H       -2.791392000      1.316246000     -1.374567000
C       -5.450945000      1.379038000     -0.844931000
F       -4.779193000      2.535604000     -0.780565000
F       -6.314024000      1.363942000      0.182801000
F       -6.193449000      1.421995000     -1.965402000
H       -6.126741000     -1.170755000     -0.228704000
C       -4.725844000     -3.510325000     -0.070324000
F       -6.061910000     -3.586893000     -0.106855000
F       -4.249071000     -4.490305000     -0.851570000
F       -4.353661000     -3.810825000      1.188148000
H       -2.210372000     -2.909655000     -0.773247000
H       -0.729144000      0.430529000     -1.617359000
C        0.971900000      2.697526000      0.606427000
C       -0.438640000      2.855888000      1.000455000
C       -1.316961000      1.760952000      1.498503000
C       -0.887708000      0.433014000      1.598978000
C       -1.760672000     -0.551551000      2.059927000
C       -3.066627000     -0.216715000      2.421022000
C       -3.500055000      1.106384000      2.323035000
C       -2.629708000      2.091011000      1.859972000
H       -2.971434000      3.123960000      1.768653000
H       -4.521535000      1.371770000      2.599380000
H       -3.749896000     -0.991905000      2.772298000
H       -1.420198000     -1.586314000      2.120438000
H        0.124718000      0.149209000      1.303669000
H       -0.956340000      3.677420000      0.503388000
N        0.656092000      3.409451000      1.878199000
C        0.996998000      2.723958000      3.140346000
H        0.925051000      1.641431000      3.013414000
H        2.021618000      3.003351000      3.408362000
H        0.291565000      3.055586000      3.910387000
C        0.805015000      4.877236000      1.974013000
H        0.445936000      5.347248000      1.056027000
H        0.211110000      5.216320000      2.829038000
H        1.865311000      5.107226000      2.130121000
C        1.620534000      3.468529000     -0.519593000
O        2.763481000      3.265853000     -0.840848000
O        0.838003000      4.401971000     -1.031222000
C        1.387200000      5.132683000     -2.135356000
H        2.297353000      5.658805000     -1.824868000
H        1.620508000      4.438419000     -2.951056000
H        0.614117000      5.842334000     -2.440570000
H        1.470418000      1.743890000      0.780804000
F        0.383647000      1.706135000     -1.764236000
