# Supplementary material for: Regiodivergent Nucleophilic Fluorination under Hydrogen Bonding Catalysis: A Computational and Experimental Study
Source: J Am Chem Soc. 2023 Apr 20;145(17):9708–17. doi: 10.1021/jacs.3c01303 (PMC10161234; doi:10.1021/jacs.3c01303)
Supplement: Supplementary file 2 — ja3c01303_si_002.zip [file ja3c01303_si_002.zip › ComputationalData_xyz_coordinates/xyz_coordinates/PES/ion_pair/IP-conf-8.xyz]

72
C29N3H24O3F13
C       -0.066841000      1.310077000     -0.955212000
O        0.032499000      2.441599000     -0.498949000
N       -1.241565000      0.613865000     -1.095555000
C       -2.511419000      1.022886000     -0.728156000
C       -2.845390000      2.317013000     -0.300994000
C       -4.166379000      2.604432000      0.044331000
C       -5.177089000      1.650661000     -0.016339000
C       -4.829936000      0.369209000     -0.445912000
C       -3.526086000      0.050364000     -0.798879000
H       -3.277271000     -0.962173000     -1.128510000
C       -5.866008000     -0.722851000     -0.490870000
F       -7.114609000     -0.240223000     -0.475502000
F       -5.745668000     -1.485199000     -1.586769000
F       -5.756424000     -1.551270000      0.564213000
H       -6.201868000      1.895000000      0.256900000
C       -4.471528000      4.006664000      0.502760000
F       -5.774026000      4.195076000      0.743973000
F       -4.101571000      4.920708000     -0.408943000
F       -3.813464000      4.312686000      1.634246000
H       -2.078275000      3.085638000     -0.244742000
H       -1.110272000     -0.377264000     -1.417426000
N        0.995838000      0.538465000     -1.376422000
C        2.333498000      0.779226000     -1.107958000
C        2.859465000      2.038989000     -0.792225000
C        4.215055000      2.156532000     -0.484427000
C        5.073392000      1.063404000     -0.486654000
C        4.538293000     -0.181417000     -0.824262000
C        3.196206000     -0.330919000     -1.136208000
H        2.791109000     -1.315644000     -1.374584000
C        5.450855000     -1.378180000     -0.845269000
F        4.779270000     -2.534905000     -0.782237000
F        6.313159000     -1.363663000      0.183133000
F        6.194248000     -1.420196000     -1.965188000
H        6.126428000      1.171562000     -0.229037000
C        4.725308000      3.511041000     -0.070324000
F        6.061395000      3.587491000     -0.106133000
F        4.249050000      4.490851000     -0.852115000
F        4.352431000      3.811922000      1.187845000
H        2.209815000      2.910153000     -0.772901000
H        0.728718000     -0.430009000     -1.617308000
C       -0.971134000     -2.698008000      0.606446000
C        0.439511000     -2.856416000      1.000078000
C        1.317817000     -1.761548000      1.498346000
C        0.888524000     -0.433649000      1.598996000
C        1.761460000      0.550892000      2.060078000
C        3.067412000      0.216049000      2.421142000
C        3.500874000     -1.107035000      2.323000000
C        2.630570000     -2.091625000      1.859789000
H        2.972321000     -3.124553000      1.768343000
H        4.522345000     -1.372429000      2.599355000
H        3.750666000      0.991204000      2.772524000
H        1.420942000      1.585633000      2.120711000
H       -0.123911000     -0.149836000      1.303737000
H        0.957210000     -3.677663000      0.502542000
N       -0.654934000     -3.410370000      1.877848000
C       -0.995566000     -2.725358000      3.140354000
H       -2.020018000     -3.005109000      3.408634000
H       -0.289761000     -3.057048000      3.910024000
H       -0.923948000     -1.642772000      3.013711000
C       -0.803761000     -4.878225000      1.973165000
H       -0.444700000     -5.347870000      1.054983000
H       -0.209755000     -5.217538000      2.828028000
H       -1.864028000     -5.108328000      2.129273000
C       -1.619888000     -3.468677000     -0.519731000
O       -2.762937000     -3.266004000     -0.840654000
O       -0.837341000     -4.401754000     -1.031954000
C       -1.386632000     -5.131982000     -2.136355000
H       -2.296572000     -5.658514000     -1.825934000
H       -1.620326000     -4.437317000     -2.951601000
H       -0.613443000     -5.841260000     -2.442168000
H       -1.469729000     -1.744496000      0.781250000
F       -0.382941000     -1.705844000     -1.763933000
