# Supplementary material for: Regiodivergent Nucleophilic Fluorination under Hydrogen Bonding Catalysis: A Computational and Experimental Study
Source: J Am Chem Soc. 2023 Apr 20;145(17):9708–17. doi: 10.1021/jacs.3c01303 (PMC10161234; doi:10.1021/jacs.3c01303)
Supplement: Supplementary file 2 — ja3c01303_si_002.zip [file ja3c01303_si_002.zip › ComputationalData_xyz_coordinates/xyz_coordinates/PES/ion_pair/IP-conf-9.xyz]

72
C29N3H24O3F13
C       -0.031382000      1.248696000     -0.956175000
O        0.064375000      2.396068000     -0.539915000
N       -1.208608000      0.557203000     -1.101828000
C       -2.481070000      0.983451000     -0.766191000
C       -2.811223000      2.285526000     -0.359662000
C       -4.135624000      2.588736000     -0.041876000
C       -5.153987000      1.643691000     -0.109814000
C       -4.810833000      0.354207000     -0.518082000
C       -3.503944000      0.019631000     -0.843986000
H       -3.259084000     -0.998846000     -1.157601000
C       -5.855659000     -0.729295000     -0.567834000
F       -7.099970000     -0.235599000     -0.580553000
F       -5.722935000     -1.506611000     -1.651718000
F       -5.772091000     -1.545018000      0.499455000
H       -6.181179000      1.900405000      0.142143000
C       -4.436050000      3.999492000      0.392859000
F       -5.738619000      4.197898000      0.625468000
F       -4.058117000      4.897183000     -0.531858000
F       -3.781086000      4.320587000      1.521924000
H       -2.038299000      3.047817000     -0.298210000
H       -1.078403000     -0.442197000     -1.399859000
N        1.033392000      0.454953000     -1.324310000
C        2.372317000      0.699350000     -1.071310000
C        2.895075000      1.953542000     -0.717622000
C        4.255640000      2.076851000     -0.446449000
C        5.131389000      0.997363000     -0.523838000
C        4.603587000     -0.235469000     -0.902912000
C        3.250060000     -0.392549000     -1.172459000
H        2.855803000     -1.371571000     -1.454159000
C        5.489150000     -1.449907000     -0.984063000
F        5.276553000     -2.150368000     -2.109006000
F        5.266811000     -2.298548000      0.036736000
F        6.789482000     -1.136342000     -0.950664000
H        6.191840000      1.114018000     -0.308027000
C        4.759921000      3.425660000     -0.007116000
F        6.095403000      3.510254000     -0.044449000
F        4.276956000      4.417759000     -0.769829000
F        4.387907000      3.702968000      1.256785000
H        2.236392000      2.815323000     -0.648072000
H        0.762366000     -0.514618000     -1.557145000
C       -1.032813000     -2.658381000      0.710287000
C        0.384696000     -2.728899000      1.106324000
C        1.201509000     -1.577714000      1.581173000
C        0.689418000     -0.279819000      1.704033000
C        1.508762000      0.756408000      2.144958000
C        2.846513000      0.507060000      2.460777000
C        3.363852000     -0.781156000      2.334400000
C        2.543957000     -1.819843000      1.894407000
H        2.951551000     -2.826447000      1.782042000
H        4.410807000     -0.979431000      2.567529000
H        3.487729000      1.324337000      2.795209000
H        1.103152000      1.765765000      2.223248000
H       -0.347194000     -0.058867000      1.440076000
H        0.946275000     -3.528785000      0.621991000
N       -0.676751000     -3.326135000      1.995689000
C       -1.055464000     -2.636323000      3.244998000
H       -1.066932000     -1.555019000      3.092467000
H       -2.053151000     -2.985455000      3.531646000
H       -0.319166000     -2.895390000      4.014129000
C       -0.742222000     -4.797786000      2.125988000
H       -0.337745000     -5.269434000      1.228497000
H       -0.147958000     -5.078954000      3.001444000
H       -1.790221000     -5.085435000      2.268797000
C       -1.633683000     -3.477335000     -0.409033000
O       -2.764299000     -3.293071000     -0.780887000
O       -0.827588000     -4.422916000     -0.856876000
C       -1.328239000     -5.193248000     -1.957145000
H       -1.529046000     -4.528031000     -2.805021000
H       -0.541062000     -5.909638000     -2.205271000
H       -2.249045000     -5.712310000     -1.666907000
H       -1.582382000     -1.729829000      0.867608000
F       -0.358415000     -1.777700000     -1.714493000
