# Supplementary material for: Regiodivergent Nucleophilic Fluorination under Hydrogen Bonding Catalysis: A Computational and Experimental Study
Source: J Am Chem Soc. 2023 Apr 20;145(17):9708–17. doi: 10.1021/jacs.3c01303 (PMC10161234; doi:10.1021/jacs.3c01303)
Supplement: Supplementary file 2 — ja3c01303_si_002.zip [file ja3c01303_si_002.zip › ComputationalData_xyz_coordinates/xyz_coordinates/PES/products/final_products/alpha-conf1.xyz]

32
C12NH16O2F
C        0.900608000     -0.919277000      0.453486000
C        0.060305000      0.118618000     -0.293193000
C        0.178780000      1.850762000      1.453950000
C        0.037742000      2.474482000     -0.856550000
H        0.555795000      1.103822000      2.165566000
H       -0.905973000      1.987888000      1.624538000
H       -1.061471000      2.610175000     -0.842045000
H        0.341199000      2.199318000     -1.876067000
N        0.493357000      1.465247000      0.085641000
F        0.725736000     -2.143778000     -0.169591000
H        0.502970000      3.436681000     -0.603744000
H        0.682112000      2.801898000      1.673235000
H        0.343449000     -0.000994000     -1.349861000
H        0.620992000     -1.039258000      1.507103000
C       -1.432440000     -0.146472000     -0.181098000
C       -2.047614000     -0.446992000      1.041235000
C       -2.232319000     -0.036338000     -1.324613000
C       -3.428587000     -0.628290000      1.116478000
H       -1.451638000     -0.543777000      1.950739000
C       -3.613781000     -0.215256000     -1.252778000
H       -1.763453000      0.189327000     -2.285537000
C       -4.215336000     -0.511407000     -0.029865000
H       -3.891232000     -0.863997000      2.075973000
H       -4.220394000     -0.127678000     -2.155343000
H       -5.295130000     -0.655302000      0.029978000
C        2.372493000     -0.527550000      0.412711000
O        2.993379000     -0.170805000      1.382283000
O        2.869745000     -0.618763000     -0.812947000
C        4.240885000     -0.233024000     -0.960227000
H        4.481371000     -0.369892000     -2.017876000
H        4.366579000      0.816415000     -0.667757000
H        4.880298000     -0.866332000     -0.333992000
