# Supplementary material for: Regiodivergent Nucleophilic Fluorination under Hydrogen Bonding Catalysis: A Computational and Experimental Study
Source: J Am Chem Soc. 2023 Apr 20;145(17):9708–17. doi: 10.1021/jacs.3c01303 (PMC10161234; doi:10.1021/jacs.3c01303)
Supplement: Supplementary file 2 — ja3c01303_si_002.zip [file ja3c01303_si_002.zip › ComputationalData_xyz_coordinates/xyz_coordinates/PES/products/final_products/alpha-conf2.xyz]

32
C12NH16O2F
C        0.890795000     -1.018373000      0.135654000
C        0.001783000      0.068416000     -0.474697000
C        0.417476000      1.782560000      1.243809000
C        0.027924000      2.426281000     -1.031327000
H        0.831500000      1.010303000      1.905466000
H       -0.630043000      1.979564000      1.541404000
H       -1.053457000      2.614745000     -0.883144000
H        0.192292000      2.144423000     -2.080352000
N        0.545148000      1.389703000     -0.152306000
F        0.542071000     -2.228035000     -0.434680000
H        0.566295000      3.363316000     -0.835501000
H        0.996797000      2.702144000      1.402695000
H        0.129649000     -0.051927000     -1.561656000
H        0.782918000     -1.116623000      1.222802000
C       -1.470966000     -0.129924000     -0.155921000
C       -1.920715000     -0.432371000      1.135845000
C       -2.417988000      0.045809000     -1.171613000
C       -3.284259000     -0.551476000      1.404026000
H       -1.207125000     -0.580239000      1.948746000
C       -3.782540000     -0.070494000     -0.906626000
H       -2.078842000      0.272816000     -2.185291000
C       -4.218664000     -0.369338000      0.383868000
H       -3.617580000     -0.790150000      2.415049000
H       -4.505787000      0.067557000     -1.711692000
H       -5.284865000     -0.464841000      0.594419000
C        2.342818000     -0.720043000     -0.212904000
O        2.811559000     -0.894009000     -1.308409000
O        3.006911000     -0.237400000      0.829247000
C        4.348307000      0.190200000      0.566920000
H        4.734116000      0.574569000      1.514822000
H        4.952669000     -0.655277000      0.218121000
H        4.345210000      0.977797000     -0.196537000
