# Supplementary material for: Regiodivergent Nucleophilic Fluorination under Hydrogen Bonding Catalysis: A Computational and Experimental Study
Source: J Am Chem Soc. 2023 Apr 20;145(17):9708–17. doi: 10.1021/jacs.3c01303 (PMC10161234; doi:10.1021/jacs.3c01303)
Supplement: Supplementary file 2 — ja3c01303_si_002.zip [file ja3c01303_si_002.zip › ComputationalData_xyz_coordinates/xyz_coordinates/PES/products/final_products/beta-conf1.xyz]

32
C12NH16O2F
C        0.058657000     -0.732341000      0.668677000
C       -0.892533000      0.029603000     -0.261970000
C       -0.672666000      2.147809000      0.968745000
C        0.271860000      1.968831000     -1.247368000
H        0.308592000      2.033516000      1.468089000
H       -1.454091000      1.765918000      1.638540000
H        0.199284000      1.429036000     -2.200702000
H        1.306454000      1.872663000     -0.868455000
N       -0.733130000      1.474388000     -0.318903000
C       -2.335462000     -0.255591000      0.149469000
O       -2.702984000     -0.414299000      1.288821000
O       -3.154464000     -0.263935000     -0.898469000
C       -4.544221000     -0.437785000     -0.603861000
H       -4.897908000      0.375511000      0.041119000
H       -5.062146000     -0.416931000     -1.566621000
H       -4.706450000     -1.398162000     -0.100171000
F       -0.280527000     -2.086826000      0.542496000
H        0.078316000      3.034068000     -1.439485000
H       -0.846447000      3.222033000      0.816812000
H       -0.757804000     -0.362316000     -1.279156000
C        1.509568000     -0.548121000      0.317756000
C        2.379300000      0.086433000      1.206938000
C        1.989770000     -0.988092000     -0.921595000
C        3.710690000      0.309413000      0.851608000
H        2.012614000      0.411822000      2.183110000
C        3.320433000     -0.775346000     -1.272889000
H        1.317899000     -1.499815000     -1.614497000
C        4.180339000     -0.116922000     -0.389983000
H        4.382829000      0.811099000      1.549057000
H        3.689393000     -1.120073000     -2.239843000
H        5.220880000      0.055612000     -0.668898000
H       -0.129580000     -0.454741000      1.714993000
