# Supplementary material for: Regiodivergent Nucleophilic Fluorination under Hydrogen Bonding Catalysis: A Computational and Experimental Study
Source: J Am Chem Soc. 2023 Apr 20;145(17):9708–17. doi: 10.1021/jacs.3c01303 (PMC10161234; doi:10.1021/jacs.3c01303)
Supplement: Supplementary file 2 — ja3c01303_si_002.zip [file ja3c01303_si_002.zip › ComputationalData_xyz_coordinates/xyz_coordinates/PES/products/final_products/beta-conf2.xyz]

32
C12NH16O2F
C       -0.070829000     -0.774251000      0.351887000
C       -0.857571000      0.184156000     -0.553173000
C       -0.806667000      2.029058000      1.078913000
C        0.462896000      2.223975000     -0.964548000
H        0.082402000      1.778951000      1.689422000
H       -1.690307000      1.571614000      1.541836000
H        0.526996000      1.879999000     -2.005117000
H        1.426660000      2.011827000     -0.465005000
N       -0.679224000      1.606743000     -0.306976000
C       -2.356285000     -0.122832000     -0.520789000
O       -3.077817000     -0.016243000     -1.481405000
O       -2.788071000     -0.483275000      0.686697000
C       -4.191539000     -0.742136000      0.799607000
H       -4.477533000     -1.561261000      0.129285000
H       -4.364669000     -1.020627000      1.842684000
H       -4.762971000      0.156926000      0.540056000
F       -0.422162000     -2.067954000     -0.060265000
H        0.316888000      3.313739000     -0.971123000
H       -0.932834000      3.120093000      1.106980000
H       -0.552792000     -0.012060000     -1.589930000
C        1.419436000     -0.602457000      0.240788000
C        2.165746000     -0.172617000      1.339994000
C        2.063245000     -0.843265000     -0.978890000
C        3.538936000      0.045608000      1.217167000
H        1.669561000     -0.003695000      2.298384000
C        3.435120000     -0.635947000     -1.099505000
H        1.487673000     -1.195286000     -1.838044000
C        4.173138000     -0.181476000     -0.003533000
H        4.114244000      0.387341000      2.078616000
H        3.931881000     -0.825312000     -2.052016000
H        5.246533000     -0.012449000     -0.101115000
H       -0.394357000     -0.676165000      1.396449000
