# Supplementary material for: Regiodivergent Nucleophilic Fluorination under Hydrogen Bonding Catalysis: A Computational and Experimental Study
Source: J Am Chem Soc. 2023 Apr 20;145(17):9708–17. doi: 10.1021/jacs.3c01303 (PMC10161234; doi:10.1021/jacs.3c01303)
Supplement: Supplementary file 2 — ja3c01303_si_002.zip [file ja3c01303_si_002.zip › ComputationalData_xyz_coordinates/xyz_coordinates/PES/products/SU-complexes/alpha-conf1.xyz]

72
C29N3H24O3F13
C        0.144524000      1.282383000     -1.171148000
C       -1.067873000     -2.155802000     -0.070861000
C       -0.164462000     -2.689915000      1.037346000
C       -1.646942000     -2.014453000      2.885674000
C       -0.300205000     -3.989769000      3.079981000
H       -2.210442000     -1.367987000      2.198304000
H       -0.930502000     -1.389460000      3.451378000
H        0.517823000     -3.480740000      3.625922000
H        0.124099000     -4.839251000      2.527481000
N       -1.002809000     -3.104469000      2.164855000
F       -0.329310000     -2.088088000     -1.252757000
H        0.915448000     -0.435416000     -1.944413000
H       -1.093432000     -0.024554000     -2.144191000
N        1.174033000      0.487114000     -1.624670000
N       -1.088307000      0.786677000     -1.542901000
O        0.298383000      2.295006000     -0.515349000
C        2.518008000      0.622534000     -1.267173000
C        3.304151000     -0.537202000     -1.277093000
C        3.096749000      1.844842000     -0.911419000
C        4.641151000     -0.471924000     -0.911710000
H        2.854918000     -1.495674000     -1.542195000
C        4.441622000      1.877838000     -0.545877000
H        2.501179000      2.754086000     -0.907929000
C        5.231501000      0.733410000     -0.533570000
H        6.277488000      0.775565000     -0.231578000
C       -2.336769000      1.169445000     -1.047569000
C       -3.421760000      0.330269000     -1.357573000
C       -2.552926000      2.301694000     -0.256559000
C       -4.687381000      0.621204000     -0.875799000
H       -3.268295000     -0.557814000     -1.972487000
C       -3.841798000      2.567065000      0.213927000
H       -1.728395000      2.966830000     -0.013661000
C       -4.920801000      1.745002000     -0.079006000
H       -5.918750000      1.968216000      0.297356000
C        5.478038000     -1.723896000     -0.920114000
C        5.015985000      3.192501000     -0.087401000
C       -4.026340000      3.798757000      1.063202000
C       -5.845924000     -0.293094000     -1.181057000
F        6.350630000     -1.744517000      0.097597000
F        4.733287000     -2.832524000     -0.829146000
F        6.201096000     -1.831553000     -2.048385000
F        4.639121000      3.477272000      1.172225000
F        6.353956000      3.196777000     -0.103122000
F        4.603443000      4.214916000     -0.849803000
F       -3.259176000      3.757866000      2.164273000
F       -5.291044000      3.955272000      1.467040000
F       -3.680103000      4.912936000      0.398820000
F       -6.284011000     -0.918198000     -0.077388000
F       -6.892541000      0.390194000     -1.672263000
F       -5.532532000     -1.235538000     -2.074965000
H       -1.013142000     -4.378139000      3.819434000
H       -2.363904000     -2.443931000      3.597789000
H        0.274112000     -3.613506000      0.630628000
H       -1.455266000     -1.150108000      0.131734000
C        0.972721000     -1.741613000      1.384102000
C        0.774772000     -0.364048000      1.545451000
C        2.247184000     -2.268570000      1.631109000
C        1.824306000      0.464263000      1.945759000
H       -0.206933000      0.083421000      1.367705000
C        3.294547000     -1.445703000      2.045954000
H        2.418273000     -3.340056000      1.500013000
C        3.085173000     -0.075497000      2.204024000
H        1.652160000      1.536599000      2.052268000
H        4.279700000     -1.876052000      2.236427000
H        3.904523000      0.573387000      2.519263000
C       -2.268235000     -3.070059000     -0.282706000
O       -3.401390000     -2.733272000     -0.048192000
O       -1.906855000     -4.254487000     -0.750749000
C       -2.969349000     -5.194568000     -0.955255000
H       -2.499146000     -6.101435000     -1.344106000
H       -3.474224000     -5.397236000     -0.003211000
H       -3.692153000     -4.793869000     -1.675549000
