# Supplementary material for: Regiodivergent Nucleophilic Fluorination under Hydrogen Bonding Catalysis: A Computational and Experimental Study
Source: J Am Chem Soc. 2023 Apr 20;145(17):9708–17. doi: 10.1021/jacs.3c01303 (PMC10161234; doi:10.1021/jacs.3c01303)
Supplement: Supplementary file 2 — ja3c01303_si_002.zip [file ja3c01303_si_002.zip › ComputationalData_xyz_coordinates/xyz_coordinates/PES/products/SU-complexes/alpha-conf2.xyz]

72
C29N3H24O3F13
C        0.231083000      1.284438000     -1.204928000
C       -1.090329000     -2.200828000     -0.205405000
C       -0.212821000     -2.736173000      0.924264000
C       -1.727272000     -2.083611000      2.754699000
C       -0.399011000     -4.071224000      2.940032000
H       -2.267418000     -1.416648000      2.068550000
H       -1.017626000     -1.478507000      3.349734000
H        0.412155000     -3.577710000      3.509906000
H        0.028754000     -4.914970000      2.381761000
N       -1.077197000     -3.165028000      2.026431000
F       -0.309285000     -2.074928000     -1.351381000
H        0.982573000     -0.440864000     -1.977499000
H       -1.017800000     -0.006811000     -2.185252000
N        1.252859000      0.476517000     -1.652200000
N       -1.006624000      0.804743000     -1.584532000
O        0.392364000      2.294953000     -0.548144000
C        2.592246000      0.582413000     -1.267111000
C        3.355854000     -0.592209000     -1.275237000
C        3.186957000      1.788500000     -0.883383000
C        4.685267000     -0.558214000     -0.879024000
H        2.894494000     -1.538450000     -1.562588000
C        4.523701000      1.790143000     -0.487579000
H        2.609576000      2.709398000     -0.881337000
C        5.290454000      0.630184000     -0.471837000
H        6.329923000      0.647758000     -0.146137000
C       -2.248745000      1.189490000     -1.077718000
C       -3.340745000      0.357683000     -1.385273000
C       -2.453289000      2.313876000     -0.272269000
C       -4.597803000      0.642776000     -0.878591000
H       -3.198456000     -0.519875000     -2.018217000
C       -3.735232000      2.576361000      0.218328000
H       -1.624260000      2.974333000     -0.032072000
C       -4.818891000      1.757727000     -0.065766000
H       -5.809959000      1.975242000      0.331701000
C        5.496571000     -1.826976000     -0.887781000
C        5.112747000      3.089238000     -0.003969000
C       -3.905585000      3.798040000      1.085336000
C       -5.763981000     -0.261425000     -1.181103000
F        6.360969000     -1.870964000      0.135948000
F        4.728103000     -2.920261000     -0.808130000
F        6.225054000     -1.943968000     -2.011610000
F        4.690452000      3.384978000      1.238489000
F        6.449735000      3.058466000      0.036551000
F        4.759634000      4.121677000     -0.782830000
F       -3.131139000      3.736972000      2.180172000
F       -5.166410000      3.956868000      1.500030000
F       -3.556631000      4.918044000      0.433007000
F       -6.301388000     -0.758285000     -0.054605000
F       -6.747065000      0.394878000     -1.815475000
F       -5.421129000     -1.301761000     -1.948052000
H       -1.129081000     -4.465695000      3.659255000
H       -2.464998000     -2.520308000      3.440956000
H        0.238999000     -3.654229000      0.518133000
H       -1.521451000     -1.215711000      0.011300000
C        0.911706000     -1.787787000      1.308109000
C        0.705790000     -0.412162000      1.476186000
C        2.180320000     -2.314054000      1.583976000
C        1.742286000      0.414916000      1.911253000
H       -0.272820000      0.033544000      1.276378000
C        3.214465000     -1.492364000      2.033417000
H        2.357520000     -3.383869000      1.447705000
C        2.997516000     -0.124284000      2.197575000
H        1.565236000      1.485929000      2.021768000
H        4.195436000     -1.922098000      2.245764000
H        3.806724000      0.523878000      2.539410000
C       -2.199934000     -3.201533000     -0.501949000
O       -2.006444000     -4.254163000     -1.052038000
O       -3.378362000     -2.766259000     -0.077007000
C       -4.462248000     -3.697561000     -0.202924000
H       -5.342783000     -3.192114000      0.201025000
H       -4.615983000     -3.954126000     -1.257087000
H       -4.237068000     -4.605679000      0.369448000
