# Supplementary material for: Regiodivergent Nucleophilic Fluorination under Hydrogen Bonding Catalysis: A Computational and Experimental Study
Source: J Am Chem Soc. 2023 Apr 20;145(17):9708–17. doi: 10.1021/jacs.3c01303 (PMC10161234; doi:10.1021/jacs.3c01303)
Supplement: Supplementary file 2 — ja3c01303_si_002.zip [file ja3c01303_si_002.zip › ComputationalData_xyz_coordinates/xyz_coordinates/PES/products/SU-complexes/beta-conf1.xyz]

72
C29N3H24O3F13
C       -0.165638000     -1.387623000     -1.034879000
C       -0.086267000      2.704325000      0.012548000
C        1.258031000      2.866019000      0.725607000
C        0.488715000      4.852045000      1.955195000
C        0.916228000      2.811542000      3.171246000
H       -0.609237000      4.708007000      1.970012000
H        0.756363000      5.433354000      1.063307000
H        1.465998000      1.861568000      3.146931000
H       -0.161445000      2.591111000      3.285141000
N        1.221836000      3.595607000      1.984187000
C        2.233212000      3.598817000     -0.194607000
O        1.911491000      4.460147000     -0.977138000
O        3.489463000      3.211138000      0.005225000
C        4.487949000      3.943958000     -0.716118000
H        4.421300000      5.010098000     -0.468859000
H        5.450126000      3.532951000     -0.401132000
H        4.348545000      3.808932000     -1.795085000
F        0.182920000      2.001301000     -1.188984000
H        1.034117000      0.112879000     -1.729737000
H       -0.985128000      0.216456000     -1.988727000
N        1.052113000     -0.810644000     -1.321389000
N       -1.217277000     -0.668263000     -1.559755000
O       -0.296441000     -2.409855000     -0.386969000
C        2.306429000     -1.236469000     -0.883068000
C        3.371735000     -0.333109000     -1.036454000
C        2.555851000     -2.495802000     -0.326802000
C        4.651169000     -0.688150000     -0.635619000
H        3.193884000      0.649009000     -1.479026000
C        3.854455000     -2.821333000      0.069351000
H        1.747737000     -3.212723000     -0.208237000
C        4.916292000     -1.937211000     -0.071592000
H        5.923594000     -2.210375000      0.239465000
C       -2.556913000     -0.795557000     -1.182988000
C       -3.379827000      0.325631000     -1.368006000
C       -3.099678000     -1.959803000     -0.630043000
C       -4.708994000      0.285370000     -0.975553000
H       -2.963756000      1.240867000     -1.791743000
C       -4.440759000     -1.968700000     -0.244654000
H       -2.480424000     -2.841842000     -0.491398000
C       -5.262400000     -0.859533000     -0.400909000
H       -6.303753000     -0.879988000     -0.081046000
C        5.771295000      0.310336000     -0.767751000
C        4.074794000     -4.192797000      0.655201000
C       -4.969891000     -3.216494000      0.412377000
C       -5.583435000      1.497344000     -1.160769000
F        5.542310000      1.198693000     -1.743591000
F        5.943212000      1.013021000      0.365339000
F        6.941398000     -0.283929000     -1.033234000
F        3.759624000     -5.160008000     -0.221342000
F        5.344285000     -4.391709000      1.024185000
F        3.308722000     -4.396395000      1.738583000
F       -4.613865000     -4.323842000     -0.255018000
F       -6.304429000     -3.218031000      0.504525000
F       -4.490368000     -3.352497000      1.661628000
F       -6.396851000      1.366912000     -2.222743000
F       -6.373970000      1.703812000     -0.096997000
F       -4.871106000      2.614488000     -1.350068000
H        1.242714000      3.375175000      4.056881000
H        0.760011000      5.440927000      2.841932000
H        1.677153000      1.870729000      0.927887000
C       -1.123575000      1.951042000      0.797395000
C       -2.373367000      2.528225000      1.037456000
C       -0.853287000      0.666623000      1.286493000
C       -3.343976000      1.834121000      1.762599000
H       -2.590033000      3.527572000      0.652605000
C       -1.828773000     -0.036760000      1.988886000
H        0.124552000      0.207736000      1.117203000
C       -3.075316000      0.548774000      2.231246000
H       -4.315780000      2.294313000      1.948850000
H       -1.615714000     -1.043297000      2.352696000
H       -3.836878000     -0.001618000      2.786677000
H       -0.468052000      3.684518000     -0.300126000
