# Supplementary material for: Regiodivergent Nucleophilic Fluorination under Hydrogen Bonding Catalysis: A Computational and Experimental Study
Source: J Am Chem Soc. 2023 Apr 20;145(17):9708–17. doi: 10.1021/jacs.3c01303 (PMC10161234; doi:10.1021/jacs.3c01303)
Supplement: Supplementary file 2 — ja3c01303_si_002.zip [file ja3c01303_si_002.zip › ComputationalData_xyz_coordinates/xyz_coordinates/PES/products/SU-complexes/beta-conf2.xyz]

72
C29N3H24O3F13
C        0.116178000      1.309999000     -1.048159000
C        0.079520000     -2.650596000      0.221700000
C       -1.298805000     -2.637589000      0.887115000
C       -0.693871000     -4.550267000      2.318987000
C       -1.085955000     -2.399536000      3.331276000
H        0.408053000     -4.448613000      2.372843000
H       -0.948686000     -5.203544000      1.475432000
H       -1.595048000     -1.435223000      3.205372000
H       -0.005582000     -2.212596000      3.476233000
N       -1.371851000     -3.267746000      2.198002000
C       -2.354589000     -3.278183000     -0.015324000
O       -3.472506000     -2.842987000     -0.142877000
O       -1.919440000     -4.381580000     -0.618947000
C       -2.872011000     -5.063022000     -1.443866000
H       -3.217364000     -4.398728000     -2.244758000
H       -2.347794000     -5.927604000     -1.859686000
H       -3.729858000     -5.383900000     -0.841379000
F       -0.100733000     -2.079494000     -1.065442000
H       -1.078950000     -0.204186000     -1.724209000
H        0.944260000     -0.327721000     -1.933263000
N       -1.097369000      0.706585000     -1.288751000
N        1.169524000      0.585282000     -1.564407000
O        0.246071000      2.356793000     -0.440089000
C       -2.358312000      1.140999000     -0.874060000
C       -3.432519000      0.261564000     -1.095669000
C       -2.602485000      2.377639000     -0.268126000
C       -4.716386000      0.619963000     -0.715669000
H       -3.259310000     -0.708076000     -1.564502000
C       -3.907511000      2.707303000      0.105622000
H       -1.786941000      3.073946000     -0.092911000
C       -4.977741000      1.848777000     -0.105198000
H       -5.989505000      2.125294000      0.188847000
C        2.512046000      0.748918000     -1.212284000
C        3.343752000     -0.374621000     -1.331717000
C        3.048581000      1.952846000     -0.745345000
C        4.676872000     -0.295289000     -0.959297000
H        2.931300000     -1.319972000     -1.687561000
C        4.393776000      2.000423000     -0.377535000
H        2.421827000      2.836317000     -0.659299000
C        5.224672000      0.890846000     -0.469098000
H        6.269513000      0.942478000     -0.164184000
C       -5.858425000     -0.340290000     -0.929139000
C       -4.123848000      4.056276000      0.741943000
C        4.919435000      3.292654000      0.190286000
C        5.563754000     -1.506966000     -1.072987000
F       -5.583667000     -1.260578000     -1.858349000
F       -6.173016000     -0.995417000      0.199655000
F       -6.971629000      0.300797000     -1.319925000
F       -3.809055000      5.055024000     -0.099360000
F       -5.392373000      4.244515000      1.120387000
F       -3.355275000      4.219871000      1.830409000
F        4.515533000      4.354577000     -0.521574000
F        6.256260000      3.324903000      0.231727000
F        4.483927000      3.487069000      1.448023000
F        6.387432000     -1.422956000     -2.131738000
F        6.345183000     -1.650662000      0.007913000
F        4.864240000     -2.639401000     -1.211905000
H       -1.473313000     -2.875063000      4.243421000
H       -1.028729000     -5.039615000      3.243480000
H       -1.626106000     -1.594507000      0.997855000
C        1.142983000     -1.881306000      0.955729000
C        2.381496000     -2.480069000      1.205411000
C        0.921217000     -0.563371000      1.374779000
C        3.388816000     -1.773157000      1.864169000
H        2.558827000     -3.508029000      0.880462000
C        1.932753000      0.151206000      2.012347000
H       -0.046572000     -0.084193000      1.206746000
C        3.168305000     -0.454174000      2.259427000
H        4.350530000     -2.250843000      2.057856000
H        1.754984000      1.182444000      2.321802000
H        3.958043000      0.105207000      2.764149000
H        0.409670000     -3.680024000      0.038344000
