# Supplementary material for: Regiodivergent Nucleophilic Fluorination under Hydrogen Bonding Catalysis: A Computational and Experimental Study
Source: J Am Chem Soc. 2023 Apr 20;145(17):9708–17. doi: 10.1021/jacs.3c01303 (PMC10161234; doi:10.1021/jacs.3c01303)
Supplement: Supplementary file 2 — ja3c01303_si_002.zip [file ja3c01303_si_002.zip › ComputationalData_xyz_coordinates/xyz_coordinates/PES/products/SU-complexes/beta-conf3.xyz]

72
C29N3H24O3F13
C        0.459326000      0.985390000     -1.413359000
C       -0.174432000     -2.370639000      0.682427000
C       -1.649729000     -2.007321000      0.823490000
C       -2.195036000     -2.921110000      3.022332000
C       -3.156476000     -0.816128000      2.323978000
H       -2.292030000     -2.616565000      4.072359000
H       -1.315670000     -3.572862000      2.934999000
H       -3.248196000     -0.510529000      3.374839000
H       -4.118255000     -1.257795000      2.003337000
N       -2.033610000     -1.733738000      2.197362000
C       -2.506398000     -3.116364000      0.207128000
O       -2.149786000     -4.260087000      0.063836000
O       -3.737073000     -2.685908000     -0.069001000
C       -4.661585000     -3.691773000     -0.506823000
H       -5.631609000     -3.196255000     -0.589649000
H       -4.348364000     -4.090510000     -1.479030000
H       -4.704857000     -4.505913000      0.226192000
F        0.065718000     -2.401176000     -0.717484000
H        1.169301000     -0.882214000     -1.774578000
H       -0.827400000     -0.472032000     -2.067971000
N        1.464574000      0.076241000     -1.646688000
N       -0.791150000      0.445643000     -1.647553000
O        0.636375000      2.128624000     -1.039353000
C        2.798515000      0.212431000     -1.253566000
C        3.558206000     -0.961804000     -1.173367000
C        3.398355000      1.436143000     -0.931312000
C        4.880610000     -0.913177000     -0.750407000
H        3.099721000     -1.922007000     -1.421588000
C        4.724890000      1.451856000     -0.505215000
H        2.830566000      2.360157000     -0.998909000
C        5.485150000      0.291189000     -0.398761000
H        6.518086000      0.323239000     -0.057241000
C       -2.016157000      0.965180000     -1.229591000
C       -3.165827000      0.226859000     -1.565363000
C       -2.151279000      2.112427000     -0.440416000
C       -4.409235000      0.625130000     -1.104169000
H       -3.075770000     -0.673396000     -2.174881000
C       -3.421459000      2.489627000      0.004400000
H       -1.277775000      2.700482000     -0.170229000
C       -4.561796000      1.764704000     -0.309760000
H       -5.543176000      2.071233000      0.051256000
C        5.633628000     -2.212874000     -0.647440000
C        5.310785000      2.784174000     -0.117424000
C       -3.509373000      3.711496000      0.883050000
C       -5.636233000     -0.184275000     -1.432881000
F        5.685676000     -2.852955000     -1.826907000
F        6.892823000     -2.041168000     -0.233216000
F        5.043601000     -3.057489000      0.215847000
F        4.722495000      3.277468000      0.986421000
F        6.621929000      2.711368000      0.136691000
F        5.141805000      3.703518000     -1.080372000
F       -2.961127000      4.785488000      0.295645000
F       -2.850220000      3.529377000      2.039428000
F       -4.770794000      4.026642000      1.192682000
F       -6.186344000     -0.713537000     -0.327727000
F       -6.585100000      0.571642000     -2.005883000
F       -5.374263000     -1.194238000     -2.269135000
H       -2.970197000      0.084187000      1.718327000
H       -3.093695000     -3.512424000      2.753627000
H       -1.825388000     -1.092103000      0.246120000
C        0.807316000     -1.419272000      1.311382000
C        2.062859000     -1.908124000      1.684416000
C        0.532185000     -0.054436000      1.468283000
C        3.039315000     -1.048364000      2.192087000
H        2.280128000     -2.973062000      1.572067000
C        1.508382000      0.806633000      1.963029000
H       -0.451587000      0.346005000      1.211052000
C        2.764728000      0.310916000      2.325319000
H        4.016287000     -1.443045000      2.475977000
H        1.287297000      1.869991000      2.067693000
H        3.526537000      0.988854000      2.714393000
H        0.010018000     -3.396925000      1.023416000
