# Supplementary material for: Regiodivergent Nucleophilic Fluorination under Hydrogen Bonding Catalysis: A Computational and Experimental Study
Source: J Am Chem Soc. 2023 Apr 20;145(17):9708–17. doi: 10.1021/jacs.3c01303 (PMC10161234; doi:10.1021/jacs.3c01303)
Supplement: Supplementary file 2 — ja3c01303_si_002.zip [file ja3c01303_si_002.zip › ComputationalData_xyz_coordinates/xyz_coordinates/PES/TSs/SU_mediated/SU-TS-alpha-1.xyz]

72
C29N3H24O3F13
C       -0.522920000      1.364219000     -0.751950000
C        0.028594000     -3.165805000      0.244556000
C        1.401343000     -3.008104000      0.731343000
C        0.480057000     -3.770106000      2.946238000
C        1.521263000     -5.408816000      1.456206000
H       -0.106335000     -2.844815000      2.962833000
H        1.367987000     -3.633170000      3.583175000
H        2.468828000     -5.416205000      2.017685000
H        1.728291000     -5.625205000      0.403017000
N        0.875979000     -4.104861000      1.583573000
F       -0.218661000     -1.890793000     -1.064081000
H        0.578583000     -0.272803000     -1.231540000
H       -1.323528000     -0.503149000     -0.903305000
N        0.651986000      0.736420000     -1.097034000
N       -1.573468000      0.475418000     -0.747768000
O       -0.618906000      2.551076000     -0.481840000
C        1.940628000      1.227173000     -0.930332000
C        2.984123000      0.297885000     -1.091046000
C        2.253450000      2.546935000     -0.587243000
C        4.297769000      0.677747000     -0.877513000
H        2.746971000     -0.731874000     -1.361477000
C        3.589736000      2.899921000     -0.383794000
H        1.462950000      3.283237000     -0.467807000
C        4.626883000      1.986424000     -0.514237000
H        5.662068000      2.278326000     -0.339116000
C       -2.909790000      0.744577000     -0.481164000
C       -3.775609000     -0.364872000     -0.429143000
C       -3.435176000      2.024590000     -0.273108000
C       -5.124969000     -0.186904000     -0.173646000
H       -3.375093000     -1.366830000     -0.590357000
C       -4.801545000      2.170114000     -0.018377000
H       -2.784900000      2.894830000     -0.308854000
C       -5.665074000      1.085496000      0.037360000
H       -6.727343000      1.218692000      0.239998000
C        5.409239000     -0.327386000     -1.019295000
C        3.875496000      4.316506000      0.040134000
C       -5.317460000      3.568596000      0.202539000
C       -6.055341000     -1.370751000     -0.130760000
F        6.179862000     -0.371813000      0.079838000
F        4.954755000     -1.567863000     -1.233158000
F        6.226180000     -0.024952000     -2.042519000
F        3.438569000      4.553081000      1.290127000
F        5.182642000      4.602000000      0.023452000
F        3.262644000      5.209617000     -0.751559000
F       -6.637679000      3.599062000      0.414551000
F       -5.066819000      4.361391000     -0.851895000
F       -4.732635000      4.150139000      1.262767000
F       -6.950045000     -1.331240000     -1.132209000
F       -5.407330000     -2.536377000     -0.227494000
F       -6.763049000     -1.401671000      1.009651000
H        0.853683000     -6.179812000      1.859352000
H       -0.134097000     -4.587280000      3.341736000
H        2.148648000     -3.409561000      0.040652000
H       -0.792335000     -2.768763000      0.835957000
C        1.869329000     -1.742608000      1.387190000
C        1.002774000     -0.677439000      1.648928000
C        3.220824000     -1.632077000      1.737604000
C        1.485562000      0.491526000      2.237911000
H       -0.051886000     -0.743725000      1.373594000
C        3.701135000     -0.467912000      2.334550000
H        3.902095000     -2.460461000      1.528547000
C        2.834644000      0.600145000      2.576427000
H        0.805107000      1.324952000      2.421893000
H        4.756331000     -0.389126000      2.599404000
H        3.211444000      1.519140000      3.028707000
C       -0.363021000     -4.231253000     -0.741770000
O       -1.484835000     -4.661941000     -0.819108000
O        0.653906000     -4.625011000     -1.495631000
C        0.353565000     -5.639005000     -2.464286000
H        1.291882000     -5.841972000     -2.986725000
H       -0.013408000     -6.541201000     -1.960529000
H       -0.407713000     -5.273180000     -3.162751000
