# Supplementary material for: Regiodivergent Nucleophilic Fluorination under Hydrogen Bonding Catalysis: A Computational and Experimental Study
Source: J Am Chem Soc. 2023 Apr 20;145(17):9708–17. doi: 10.1021/jacs.3c01303 (PMC10161234; doi:10.1021/jacs.3c01303)
Supplement: Supplementary file 2 — ja3c01303_si_002.zip [file ja3c01303_si_002.zip › ComputationalData_xyz_coordinates/xyz_coordinates/PES/TSs/SU_mediated/SU-TS-beta-1.xyz]

72
C29N3H24O3F13
C        0.121515000      1.334459000     -0.781728000
C        0.220949000     -2.906993000      0.394280000
C       -1.155477000     -3.310450000      0.691008000
C       -0.284906000     -5.607803000      1.301528000
C       -0.686404000     -3.914596000      3.037862000
H        0.434482000     -6.032871000      2.010540000
H        0.098885000     -5.723720000      0.283925000
H       -0.604970000     -2.836290000      3.222203000
H        0.078147000     -4.428969000      3.631767000
N       -0.455186000     -4.197097000      1.628228000
C       -1.919778000     -3.901636000     -0.479815000
O       -1.510409000     -4.777503000     -1.195618000
O       -3.086678000     -3.288597000     -0.629966000
C       -3.864051000     -3.693158000     -1.765985000
H       -4.109239000     -4.758810000     -1.691174000
H       -4.772493000     -3.085378000     -1.738637000
H       -3.298746000     -3.508120000     -2.686891000
F       -0.124977000     -1.877854000     -1.208128000
H       -0.985489000     -0.352956000     -1.041213000
H        0.923954000     -0.449419000     -1.324515000
N       -1.071621000      0.654455000     -0.873218000
N        1.176729000      0.520511000     -1.116880000
O        0.226844000      2.505314000     -0.448532000
C       -2.339486000      1.146368000     -0.597581000
C       -3.381294000      0.207030000     -0.509794000
C       -2.637128000      2.505711000     -0.420183000
C       -4.680610000      0.623866000     -0.249643000
H       -3.163273000     -0.855804000     -0.641632000
C       -3.952010000      2.890561000     -0.161496000
H       -1.847610000      3.249486000     -0.487684000
C       -4.991919000      1.971070000     -0.070343000
H       -6.012146000      2.290711000      0.134536000
C        2.526028000      0.774507000     -0.915022000
C        3.421376000     -0.234979000     -1.305421000
C        3.034541000      1.932964000     -0.312674000
C        4.780474000     -0.102019000     -1.060288000
H        3.035834000     -1.138309000     -1.783084000
C        4.405894000      2.037241000     -0.081213000
H        2.361269000      2.731846000     -0.012067000
C        5.299469000      1.032645000     -0.436429000
H        6.366082000      1.130493000     -0.242877000
C       -5.772372000     -0.412361000     -0.204721000
C       -4.220863000      4.357164000      0.057773000
C        4.896163000      3.284960000      0.605374000
C        5.686225000     -1.249402000     -1.418469000
F       -6.170250000     -0.766524000     -1.440861000
F       -5.368808000     -1.539098000      0.400641000
F       -6.859154000      0.022321000      0.442433000
F       -5.526716000      4.646853000      0.018618000
F       -3.764255000      4.769620000      1.253281000
F       -3.615584000      5.119729000     -0.864561000
F        4.533231000      4.394906000     -0.056922000
F        6.228220000      3.314062000      0.725982000
F        4.386097000      3.398947000      1.844302000
F        6.973203000     -0.887446000     -1.466111000
F        5.594539000     -2.245760000     -0.517263000
F        5.375953000     -1.784454000     -2.608055000
H       -1.685888000     -4.259552000      3.347693000
H       -1.239207000     -6.152148000      1.380449000
H       -1.766733000     -2.573314000      1.217330000
C        0.957837000     -1.883034000      1.154784000
C        2.347610000     -2.007095000      1.274206000
C        0.307325000     -0.782825000      1.731331000
C        3.081981000     -1.045798000      1.966901000
H        2.852698000     -2.862837000      0.820623000
C        1.045464000      0.187031000      2.404929000
H       -0.773913000     -0.665570000      1.635510000
C        2.432277000      0.055078000      2.524746000
H        4.164604000     -1.149167000      2.056433000
H        0.537702000      1.049175000      2.839115000
H        3.006838000      0.817162000      3.054054000
H        0.785222000     -3.613198000     -0.212075000
