# Supplementary material for: Regiodivergent Nucleophilic Fluorination under Hydrogen Bonding Catalysis: A Computational and Experimental Study
Source: J Am Chem Soc. 2023 Apr 20;145(17):9708–17. doi: 10.1021/jacs.3c01303 (PMC10161234; doi:10.1021/jacs.3c01303)
Supplement: Supplementary file 2 — ja3c01303_si_002.zip [file ja3c01303_si_002.zip › ComputationalData_xyz_coordinates/xyz_coordinates/PES/TSs/SU_mediated/SU-TS-beta-2.xyz]

72
C29N3H24O3F13
C        0.092864000      1.337423000     -0.842616000
C        0.145316000     -2.817539000      0.508410000
C       -1.262819000     -3.093882000      0.797692000
C       -0.595217000     -5.409819000      1.569043000
C       -0.897207000     -3.584071000      3.189785000
H        0.022909000     -5.856722000      2.355361000
H       -0.140059000     -5.622437000      0.597445000
H       -0.725717000     -2.507449000      3.311181000
H       -0.196482000     -4.123905000      3.837076000
N       -0.654461000     -3.972233000      1.806682000
C       -2.116511000     -3.648643000     -0.329345000
O       -3.225470000     -3.231440000     -0.553716000
O       -1.508253000     -4.581391000     -1.040842000
C       -2.238877000     -5.088921000     -2.165548000
H       -2.452219000     -4.273240000     -2.865966000
H       -1.592482000     -5.838009000     -2.629707000
H       -3.178932000     -5.541431000     -1.829563000
F       -0.111100000     -1.880727000     -1.184272000
H       -1.008887000     -0.353473000     -1.090756000
H        0.899061000     -0.456808000     -1.340913000
N       -1.098836000      0.653965000     -0.929602000
N        1.150500000      0.520400000     -1.162607000
O        0.195241000      2.512942000     -0.524733000
C       -2.370170000      1.141865000     -0.658513000
C       -3.415541000      0.203770000     -0.610634000
C       -2.667085000      2.496299000     -0.446423000
C       -4.716877000      0.616538000     -0.353859000
H       -3.206747000     -0.856839000     -0.775426000
C       -3.984100000      2.876890000     -0.191472000
H       -1.875378000      3.240057000     -0.484983000
C       -5.027322000      1.958390000     -0.137603000
H       -6.049082000      2.275460000      0.061673000
C        2.497155000      0.772357000     -0.942918000
C        3.391081000     -0.256574000     -1.282632000
C        3.004931000      1.948181000     -0.374035000
C        4.747034000     -0.124687000     -1.020635000
H        3.005612000     -1.173376000     -1.733909000
C        4.373055000      2.050480000     -0.123544000
H        2.333019000      2.762518000     -0.114798000
C        5.264420000      1.027232000     -0.427938000
H        6.328531000      1.124134000     -0.220413000
C       -5.792384000     -0.436194000     -0.283316000
C       -4.247847000      4.342276000      0.039557000
C        4.861897000      3.315592000      0.531356000
C        5.648936000     -1.290617000     -1.324073000
F       -5.743755000     -1.271008000     -1.330985000
F       -5.669530000     -1.195527000      0.819075000
F       -7.020895000      0.095007000     -0.255041000
F       -5.551080000      4.612259000      0.174882000
F       -3.635910000      4.786225000      1.150711000
F       -3.789236000      5.096026000     -0.972415000
F        4.484658000      4.409135000     -0.149467000
F        6.194945000      3.355732000      0.637917000
F        4.364160000      3.451805000      1.773403000
F        6.939591000     -0.940848000     -1.362078000
F        5.533879000     -2.255383000     -0.391416000
F        5.354063000     -1.863605000     -2.499948000
H       -1.930967000     -3.820850000      3.487905000
H       -1.600222000     -5.860477000      1.597171000
H       -1.822304000     -2.280957000      1.267398000
C        0.941932000     -1.798950000      1.211919000
C        2.322976000     -1.998749000      1.334182000
C        0.361161000     -0.635344000      1.738138000
C        3.116221000     -1.053012000      1.982024000
H        2.775048000     -2.902121000      0.918822000
C        1.158425000      0.316671000      2.367867000
H       -0.711003000     -0.454754000      1.639064000
C        2.535319000      0.107287000      2.492876000
H        4.190910000     -1.217093000      2.074319000
H        0.704461000      1.226100000      2.763432000
H        3.155962000      0.856106000      2.987992000
H        0.669697000     -3.597570000     -0.039134000
