# Supplementary material for: Regiodivergent Nucleophilic Fluorination under Hydrogen Bonding Catalysis: A Computational and Experimental Study
Source: J Am Chem Soc. 2023 Apr 20;145(17):9708–17. doi: 10.1021/jacs.3c01303 (PMC10161234; doi:10.1021/jacs.3c01303)
Supplement: Supplementary file 2 — ja3c01303_si_002.zip [file ja3c01303_si_002.zip › ComputationalData_xyz_coordinates/xyz_coordinates/PES/TSs/uncatalysed/TS-alpha-1.xyz]

32
C12NH16O2F
C        0.866943000     -0.359349000      0.567877000
C       -0.078585000      0.227790000     -0.379014000
C       -0.413913000      1.858191000      1.526209000
C        1.256625000      2.362967000     -0.194763000
H       -0.927041000      1.034214000      2.034381000
H       -1.169679000      2.542887000      1.112726000
H        0.605054000      3.109894000     -0.672622000
H        1.893698000      1.901304000     -0.955874000
N        0.439390000      1.343585000      0.459984000
F        0.883223000     -2.242270000      0.238918000
H        1.885732000      2.854656000      0.557484000
H        0.214234000      2.393898000      2.247622000
H        0.310205000      0.320798000     -1.396738000
H        0.543601000     -0.577033000      1.581011000
C       -1.544769000     -0.070313000     -0.323344000
C       -2.032064000     -1.177928000      0.374891000
C       -2.434535000      0.789006000     -0.978030000
C       -3.406671000     -1.416183000      0.424887000
H       -1.322052000     -1.858522000      0.848908000
C       -3.806000000      0.552632000     -0.918752000
H       -2.049981000      1.647775000     -1.534066000
C       -4.293204000     -0.551238000     -0.215663000
H       -3.785248000     -2.284867000      0.965513000
H       -4.496900000      1.227785000     -1.425549000
H       -5.367077000     -0.739130000     -0.172636000
C        2.342770000     -0.442408000      0.320716000
O        3.150357000     -0.530147000      1.211588000
O        2.653655000     -0.373475000     -0.969534000
C        4.049840000     -0.460485000     -1.274671000
H        4.125591000     -0.388204000     -2.363030000
H        4.594033000      0.361290000     -0.793302000
H        4.450367000     -1.418531000     -0.922452000
