# Supplementary material for: Regiodivergent Nucleophilic Fluorination under Hydrogen Bonding Catalysis: A Computational and Experimental Study
Source: J Am Chem Soc. 2023 Apr 20;145(17):9708–17. doi: 10.1021/jacs.3c01303 (PMC10161234; doi:10.1021/jacs.3c01303)
Supplement: Supplementary file 2 — ja3c01303_si_002.zip [file ja3c01303_si_002.zip › ComputationalData_xyz_coordinates/xyz_coordinates/PES/TSs/uncatalysed/TS-alpha-2.xyz]

32
C12NH16O2F
C        0.893526000     -0.320408000      0.248269000
C       -0.186323000      0.305805000     -0.508999000
C       -0.335908000      1.726999000      1.573097000
C        1.053795000      2.493038000     -0.295083000
H       -0.738829000      0.829842000      2.055651000
H       -1.171403000      2.400776000      1.330412000
H        0.299673000      3.223424000     -0.624995000
H        1.622208000      2.139694000     -1.160649000
N        0.391197000      1.366324000      0.359687000
F        0.929417000     -2.164043000     -0.265595000
H        1.735792000      2.970353000      0.419235000
H        0.356556000      2.229161000      2.258765000
H        0.080214000      0.503004000     -1.552284000
H        0.723270000     -0.646699000      1.269133000
C       -1.623103000     -0.064121000     -0.309154000
C       -1.981018000     -1.263521000      0.311992000
C       -2.617668000      0.817968000     -0.747903000
C       -3.329411000     -1.571883000      0.500724000
H       -1.194628000     -1.956114000      0.617440000
C       -3.961919000      0.510819000     -0.549774000
H       -2.336693000      1.749801000     -1.244838000
C       -4.318805000     -0.685848000      0.075823000
H       -3.606998000     -2.511271000      0.980837000
H       -4.733571000      1.203481000     -0.888384000
H       -5.371569000     -0.928910000      0.227143000
C        2.295209000     -0.299881000     -0.278811000
O        2.592172000      0.013186000     -1.406064000
O        3.166482000     -0.628813000      0.665596000
C        4.535133000     -0.689592000      0.251416000
H        5.105347000     -0.980597000      1.137685000
H        4.652859000     -1.435246000     -0.543961000
H        4.864362000      0.290193000     -0.114467000
