# Supplementary material for: Regiodivergent Nucleophilic Fluorination under Hydrogen Bonding Catalysis: A Computational and Experimental Study
Source: J Am Chem Soc. 2023 Apr 20;145(17):9708–17. doi: 10.1021/jacs.3c01303 (PMC10161234; doi:10.1021/jacs.3c01303)
Supplement: Supplementary file 2 — ja3c01303_si_002.zip [file ja3c01303_si_002.zip › ComputationalData_xyz_coordinates/xyz_coordinates/PES/TSs/uncatalysed/TS-beta-1.xyz]

32
C12NH16O2F
C        0.093978000      0.065580000      0.598497000
C       -0.956787000      0.160120000     -0.408398000
C       -1.151726000      2.561170000      0.421016000
C        0.313742000      2.010900000     -1.468439000
H       -0.473541000      3.406987000      0.581728000
H       -1.499346000      2.180021000      1.384720000
H        0.931350000      1.207717000     -1.885942000
H        0.967470000      2.835703000     -1.160268000
N       -0.412015000      1.527164000     -0.298453000
C       -2.362989000     -0.140901000      0.059933000
O       -2.864443000      0.294523000      1.064098000
O       -2.959157000     -0.979714000     -0.775991000
C       -4.265122000     -1.422068000     -0.384755000
H       -4.949109000     -0.567316000     -0.325306000
H       -4.589632000     -2.122407000     -1.158837000
H       -4.212907000     -1.919930000      0.590815000
F       -0.352667000     -1.785502000      1.206035000
H       -0.393494000      2.364420000     -2.233792000
H       -2.021549000      2.892493000     -0.165883000
H       -0.749436000     -0.285959000     -1.382549000
C        1.513039000     -0.217938000      0.292300000
C        2.503993000      0.398863000      1.061926000
C        1.877770000     -1.074087000     -0.752155000
C        3.850801000      0.170726000      0.783164000
H        2.215455000      1.062664000      1.879531000
C        3.223757000     -1.302637000     -1.028077000
H        1.105172000     -1.579348000     -1.334050000
C        4.211448000     -0.678784000     -0.262720000
H        4.620118000      0.656134000      1.385067000
H        3.504123000     -1.973731000     -1.840898000
H        5.265222000     -0.859272000     -0.480454000
H       -0.184417000      0.377059000      1.602369000
