# Supplementary material for: Regiodivergent Nucleophilic Fluorination under Hydrogen Bonding Catalysis: A Computational and Experimental Study
Source: J Am Chem Soc. 2023 Apr 20;145(17):9708–17. doi: 10.1021/jacs.3c01303 (PMC10161234; doi:10.1021/jacs.3c01303)
Supplement: Supplementary file 2 — ja3c01303_si_002.zip [file ja3c01303_si_002.zip › ComputationalData_xyz_coordinates/xyz_coordinates/PES/TSs/uncatalysed/TS-beta-2.xyz]

32
C12NH16O2F
C       -0.031892000     -0.141453000     -0.428875000
C        0.899890000      0.119948000      0.660621000
C        1.424390000      2.227757000     -0.669072000
C       -0.296066000      2.256129000      1.083754000
H        0.877078000      3.090200000     -1.065179000
H        1.790332000      1.620948000     -1.501395000
H       -1.036889000      1.621843000      1.583087000
H       -0.820671000      3.031447000      0.512889000
N        0.503902000      1.454419000      0.161562000
C        2.329482000     -0.367307000      0.560230000
O        2.935607000     -0.769176000      1.521303000
O        2.817155000     -0.323736000     -0.669001000
C        4.148609000     -0.826835000     -0.832437000
H        4.183884000     -1.882769000     -0.539907000
H        4.384337000     -0.712804000     -1.893735000
H        4.847927000     -0.250491000     -0.215532000
F        0.289185000     -2.124752000     -0.527303000
H        0.352451000      2.724542000      1.839019000
H        2.281378000      2.579405000     -0.074853000
H        0.535876000     -0.053708000      1.674620000
C       -1.496560000     -0.253346000     -0.253786000
C       -2.333268000      0.218345000     -1.269986000
C       -2.055006000     -0.805087000      0.904281000
C       -3.718344000      0.148423000     -1.126843000
H       -1.893792000      0.645245000     -2.173866000
C       -3.438904000     -0.875439000      1.045252000
H       -1.404915000     -1.202035000      1.685541000
C       -4.272067000     -0.396755000      0.031653000
H       -4.366121000      0.519337000     -1.922095000
H       -3.870011000     -1.311067000      1.947455000
H       -5.355668000     -0.453365000      0.144576000
H        0.381146000     -0.107882000     -1.433002000
