# Supplementary material for: Regiodivergent Nucleophilic Fluorination under Hydrogen Bonding Catalysis: A Computational and Experimental Study
Source: J Am Chem Soc. 2023 Apr 20;145(17):9708–17. doi: 10.1021/jacs.3c01303 (PMC10161234; doi:10.1021/jacs.3c01303)
Supplement: Supplementary file 2 — ja3c01303_si_002.zip [file ja3c01303_si_002.zip › ComputationalData_xyz_coordinates/xyz_coordinates/PES/TSs/uncatalysed/TS-beta-3.xyz]

32
C12NH16O2F
C       -0.095036000      0.063172000     -0.594667000
C        0.957493000      0.159533000      0.410081000
C        1.158366000      2.556590000     -0.428303000
C       -0.304021000      2.016751000      1.467465000
H        0.487239000      3.409636000     -0.579417000
H        1.491835000      2.175740000     -1.396947000
H       -0.951788000      2.846962000      1.161540000
H        0.407355000      2.363174000      2.232049000
N        0.415988000      1.527750000      0.295844000
C        2.362209000     -0.144038000     -0.061597000
O        2.858592000      0.286042000     -1.070563000
O        2.962620000     -0.977106000      0.777127000
C        4.266851000     -1.421345000      0.382745000
H        4.600001000     -2.107521000      1.165657000
H        4.208069000     -1.935698000     -0.583700000
H        4.947269000     -0.565592000      0.302674000
F        0.345924000     -1.792809000     -1.195256000
H       -0.926807000      1.217749000      1.885106000
H        2.037500000      2.878460000      0.149597000
H        0.752119000     -0.281816000      1.386626000
C       -1.514506000     -0.216462000     -0.288800000
C       -2.503431000      0.392061000     -1.067889000
C       -1.882857000     -1.062285000      0.763023000
C       -3.851143000      0.165144000     -0.792345000
H       -2.212571000      1.048710000     -1.890398000
C       -3.229685000     -1.289113000      1.036104000
H       -1.113260000     -1.562655000      1.352990000
C       -4.215181000     -0.674019000      0.260840000
H       -4.618308000      0.643727000     -1.402290000
H       -3.512338000     -1.953369000      1.853694000
H       -5.269430000     -0.853501000      0.476516000
H        0.183833000      0.369607000     -1.599754000
