# Supplementary material for: Regiodivergent Nucleophilic Fluorination under Hydrogen Bonding Catalysis: A Computational and Experimental Study
Source: J Am Chem Soc. 2023 Apr 20;145(17):9708–17. doi: 10.1021/jacs.3c01303 (PMC10161234; doi:10.1021/jacs.3c01303)
Supplement: Supplementary file 3 — ja3c01303_si_003.xyz [file ja3c01303_si_003.xyz]

32
C12NH16O2F
C        0.885475000     -0.312045000      0.247416000
C       -0.189095000      0.302515000     -0.523473000
C       -0.344271000      1.732621000      1.555844000
C        1.068051000      2.484757000     -0.310238000
H       -0.786281000      0.845299000      2.005370000
H       -1.140711000      2.441454000      1.314234000
H        0.326147000      3.211870000     -0.650864000
H        1.638729000      2.117511000     -1.159271000
N        0.387345000      1.368794000      0.345329000
F        0.945436000     -2.166214000     -0.260634000
H        1.740559000      2.956738000      0.405885000
H        0.354720000      2.187534000      2.257038000
H        0.080137000      0.497799000     -1.560546000
H        0.702424000     -0.627963000      1.261568000
C       -1.615451000     -0.061899000     -0.316117000
C       -1.965241000     -1.270777000      0.289521000
C       -2.612511000      0.826653000     -0.731919000
C       -3.310047000     -1.579420000      0.489065000
H       -1.178691000     -1.965699000      0.561918000
C       -3.953556000      0.516822000     -0.522469000
H       -2.339399000      1.757897000     -1.219533000
C       -4.304016000     -0.686128000      0.091820000
H       -3.582085000     -2.520410000      0.954108000
H       -4.723982000      1.209800000     -0.841248000
H       -5.348452000     -0.928869000      0.251703000
C        2.274263000     -0.308307000     -0.275507000
O        2.584279000     -0.014639000     -1.412546000
O        3.141281000     -0.611080000      0.694014000
C        4.514252000     -0.674660000      0.266836000
H        5.080065000     -0.936462000      1.155116000
H        4.630703000     -1.437339000     -0.501147000
H        4.834188000      0.290169000     -0.122350000
