# Supplementary material for: Regiodivergent Nucleophilic Fluorination under Hydrogen Bonding Catalysis: A Computational and Experimental Study
Source: J Am Chem Soc. 2023 Apr 20;145(17):9708–17. doi: 10.1021/jacs.3c01303 (PMC10161234; doi:10.1021/jacs.3c01303)
Supplement: Supplementary file 4 — ja3c01303_si_004.xyz [file ja3c01303_si_004.xyz]

32
C12NH16O2F
C       -0.087238000      0.073799000     -0.597451000
C        0.962997000      0.137512000      0.408214000
C        1.115067000      2.563498000     -0.399662000
C       -0.355499000      1.955462000      1.470271000
H        0.403117000      3.359840000     -0.612526000
H        1.535205000      2.182514000     -1.325042000
H       -1.020758000      2.762784000      1.165151000
H        0.337113000      2.312605000      2.236689000
N        0.393998000      1.501924000      0.301285000
C        2.361655000     -0.138338000     -0.066250000
O        2.853838000      0.293494000     -1.084528000
O        2.972164000     -0.955168000      0.792485000
C        4.293852000     -1.369681000      0.387050000
H        4.635861000     -2.039480000      1.168820000
H        4.241228000     -1.885401000     -0.569679000
H        4.947524000     -0.503697000      0.305743000
F        0.319347000     -1.784754000     -1.228358000
H       -0.950289000      1.134721000      1.867472000
H        1.920986000      2.949846000      0.229695000
H        0.753328000     -0.306805000      1.374923000
C       -1.494289000     -0.216578000     -0.295251000
C       -2.487678000      0.423861000     -1.041785000
C       -1.856321000     -1.094452000      0.729636000
C       -3.832188000      0.193820000     -0.761756000
H       -2.201924000      1.101116000     -1.840628000
C       -3.201026000     -1.321442000      1.008172000
H       -1.088327000     -1.622519000      1.282946000
C       -4.191933000     -0.676246000      0.267138000
H       -4.597836000      0.693058000     -1.344828000
H       -3.477184000     -2.007388000      1.801126000
H       -5.238261000     -0.856192000      0.486216000
H        0.195701000      0.380432000     -1.593470000
